# Supplementary material for: Co-expression analysis revealed PTCH1-3'UTR promoted cell migration and invasion by activating miR-101-3p/SLC39A6 axis in non-small cell lung cancer: implicating the novel function of PTCH1
Source: Oncotarget. 2017 Dec 13;9(4):4798–813. doi: 10.18632/oncotarget.23219 (PMC5797013; doi:10.18632/oncotarget.23219)
Supplement: Supplementary file 2 [file oncotarget-09-4798-s002.xlsx]

## Sheet: Sheet1
ProbeName	EV(normalized)	PTCH1 3'utr(normalized)	GeneSymbol	Probe type	foldchange
A_33_P3311791	3.56629	5.28726	ZNF749	mRNA	3.29657
A_24_P319354	9.34126	8.6451	SUMO1	mRNA	0.617212
A_23_P207766	12.0545	11.1856	ARHGDIA	mRNA	0.547596
A_23_P217968	6.78917	5.92375	SUV420H1	mRNA	0.548889
A_33_P3235561	3.54863	4.64769	CAPZB	mRNA	2.14216
A_33_P3612589	5.65403	6.31237	ATRX	mRNA	1.57826
A_23_P400078	3.99656	3.41018	MTHFR	mRNA	0.666015
A_33_P3287403	3.5423	4.53584		mRNA	1.99106
A_33_P3300864	3.54428	4.85627	OR8H2	mRNA	2.48284
A_33_P3324228	4.07344	4.87552		mRNA	1.74361
A_33_P3394031	7.40301	6.77218	UBXN11	mRNA	0.645802
A_23_P255569	8.70232	8.02379	DUS1L	mRNA	0.624801
A_33_P3263392	4.43163	5.1612	LOC729696	mRNA	1.65815
A_33_P3415913	7.61962	6.84941	IRGQ	mRNA	0.586333
A_23_P321307	3.53982	4.2295	ADAMTS2	mRNA	1.61292
A_33_P3251193	3.62053	4.38174	PLCB1	mRNA	1.69491
A_23_P103486	3.78125	4.40259	CYP2J2	mRNA	1.5383
A_19_P00319204	4.88483	5.80415	HHLA1	mRNA	1.89122
A_23_P26457	5.6845	6.68958	HBA2	mRNA	2.00706
A_23_P112531	6.44156	5.81288	FAM102A	mRNA	0.646769
A_33_P3393456	4.05993	3.45279	LOC100131129	mRNA	0.656496
A_33_P3285235	4.62676	3.83791	ZNF507	mRNA	0.578805
A_23_P32217	8.71176	8.12031	TOPORS	mRNA	0.663672
A_23_P128991	13.9595	13.3364	SLIRP	mRNA	0.649284
A_23_P502464	7.73447	5.15127	NOS2	mRNA	0.16687
A_33_P3303136	10.0935	10.7527	SERPINB6	mRNA	1.57914
A_24_P167614	8.33918	7.40435	INTS6	mRNA	0.523105
A_33_P3383796	3.95797	4.77677	GOLGA7B	mRNA	1.76394
A_23_P317465	6.21611	5.39303	RAB8B	mRNA	0.565232
A_33_P3865368	7.63678	6.91524	LOC254896	mRNA	0.606452
A_24_P91094	5.4775	6.14339	RUNDC3A	mRNA	1.58655
A_23_P16063	5.85066	5.14383	GRIK5	mRNA	0.612663
A_23_P101476	6.97678	6.0255	ZNF442	mRNA	0.517175
A_23_P29495	6.68994	7.4503	CTNNB1	mRNA	1.69391
A_23_P208358	14.0794	13.1514	RPL28	mRNA	0.525591
A_23_P62588	3.55339	4.46461	CALML6	mRNA	1.88064
A_32_P152204	3.52088	4.14786	IQCF3	mRNA	1.54433
A_23_P501745	9.1947	9.88705	PEX10	mRNA	1.61591
A_23_P401076	8.29368	7.25397	SUSD3	mRNA	0.486424
A_23_P102462	5.25749	5.91099	FBLN7	mRNA	1.57298
A_24_P81841	8.05798	7.45794	CDKN1B	mRNA	0.659734
A_23_P29096	5.40476	6.2168	PDE9A	mRNA	1.75569
A_33_P3377045	7.20425	6.41324	CDC37L1	mRNA	0.577939
A_23_P259663	7.43042	6.76912	ZKSCAN5	mRNA	0.632308
A_23_P124402	3.79766	4.62737	HTR3C	mRNA	1.77733
A_33_P3402931	3.51694	4.54702	FEZF1	mRNA	2.04213
A_23_P104689	9.52938	10.4695	RELA	mRNA	1.91873
A_23_P390116	5.49394	6.42426	SPATA13	mRNA	1.9057
A_23_P7402	3.54912	4.28545	PDZD2	mRNA	1.66593
A_24_P104091	4.78485	4.15433	ORAOV1	mRNA	0.645942
A_23_P103932	6.58352	5.62231	FGR	mRNA	0.513628
A_33_P3318861	9.78261	10.3787	DYTN	mRNA	1.51157
A_23_P96633	5.39462	6.424	CXorf48	mRNA	2.04115
A_33_P3315856	7.43818	6.83646	DHX34	mRNA	0.658968
A_23_P378526	5.20121	5.85931	RTEL1	mRNA	1.578
A_33_P3369969	6.52725	5.91066	ATXN1L	mRNA	0.652211
A_23_P88626	10.1012	10.6923	ANPEP	mRNA	1.50639
A_23_P255827	4.35293	3.61239	FKSG2	mRNA	0.598517
A_23_P76078	4.43513	3.44113	IL23A	mRNA	0.502084
A_24_P225907	7.1644	6.52016	DPH3	mRNA	0.639833
A_23_P315991	9.62607	8.53823	OR10A5	mRNA	0.470466
A_33_P3273906	3.58007	4.79834	OR10G4	mRNA	2.32668
A_23_P13822	4.36178	3.50546	STYK1	mRNA	0.55236
A_23_P150876	8.49471	7.89652	VPS37B	mRNA	0.660583
A_33_P3385062	3.55346	4.91065	HAUS3	mRNA	2.56186
A_33_P3258076	4.12575	3.43269	LOC100129581	mRNA	0.618545
A_23_P167298	5.83209	6.47644	C4orf17	mRNA	1.56304
A_23_P24676	4.66275	5.41531	OR8U1	mRNA	1.68477
A_32_P496893	3.52574	4.33764	C14orf183	mRNA	1.75552
A_33_P3342481	4.46349	3.43445		mRNA	0.490037
A_23_P110712	5.62899	4.77327	DUSP1	mRNA	0.552586
A_32_P201979	8.10381	7.43818	HECTD2	mRNA	0.630414
A_33_P3367112	3.49569	4.34259		mRNA	1.79864
A_19_P00322236	3.53248	4.62445	ZNF124	mRNA	2.13165
A_33_P3387518	3.49618	4.34852	FEZF2	mRNA	1.80543
A_23_P137797	4.06827	3.43688	RYR2	mRNA	0.645552
A_33_P3309804	4.21891	3.56494	EID1	mRNA	0.63553
A_32_P110390	10.0496	10.7457	TMEM171	mRNA	1.62005
A_33_P3336686	3.56186	4.30329	CLIC3	mRNA	1.67183
A_24_P252364	3.60944	4.31872	NRCAM	mRNA	1.63499
A_24_P941487	5.16789	5.77424	ZNF761	mRNA	1.5224
A_33_P3316475	3.6922	4.38345	DEFB132	mRNA	1.61469
A_33_P3220939	4.2991	3.63039	PCID2	mRNA	0.629067
A_33_P3334590	6.83664	6.18549	MTMR10	mRNA	0.636769
A_33_P3213551	7.96884	7.32404	SHARPIN	mRNA	0.639582
A_32_P116206	4.49297	5.27736	RELL1	mRNA	1.72236
A_33_P3274930	3.94588	4.53719	PMP22	mRNA	1.50662
A_23_P134542	3.78918	4.46015	FOXP2	mRNA	1.59215
A_23_P408094	7.4261	6.37233	MXD1	mRNA	0.481707
A_23_P98910	3.48592	4.53358	LRMP	mRNA	2.06718
A_33_P3361991	5.41436	6.27187	OR9A2	mRNA	1.81191
A_23_P67432	6.42369	5.81996	ZNF583	mRNA	0.65805
A_24_P62505	3.54259	4.21746	GLT25D2	mRNA	1.59644
A_33_P3419958	6.01917	6.63097		mRNA	1.52817
A_23_P257043	11.2971	10.3449	GEM	mRNA	0.516861
A_24_P921366	4.80335	5.56123	CALD1	mRNA	1.69101
A_23_P127915	4.74946	3.59879	STK33	mRNA	0.450414
A_23_P99226	4.14039	3.50982	SIRT4	mRNA	0.645925
A_23_P369654	4.92307	5.88054	EFR3B	mRNA	1.9419
A_23_P218463	7.92085	7.23701	SERTAD1	mRNA	0.622505
A_24_P18105	10.2458	10.8794	ASPH	mRNA	1.55143
A_21_P0013990	5.81831	3.73528	LOC100509247	mRNA	0.236019
A_24_P239606	7.78151	7.18431	GADD45B	mRNA	0.661037
A_23_P154235	5.72931	5.10915	NMI	mRNA	0.6506
A_33_P3409337	4.63814	3.48073	C14orf45	mRNA	0.448317
A_33_P3413701	6.30395	6.90691	ERAP1	mRNA	1.51883
A_33_P3447441	5.03842	4.26065	LOC202025	mRNA	0.583269
A_23_P201483	10.2029	10.8154	MAPKAPK2	mRNA	1.5289
A_23_P42649	12.7416	11.8465	POLR2J	mRNA	0.537695
A_23_P88099	9.04752	9.74173	MCF2L	mRNA	1.618
A_33_P3403936	5.44263	3.41674	SERINC4	mRNA	0.245554
A_33_P3260689	9.22943	8.58722	H2AFB2	mRNA	0.640728
A_21_P0013130	7.33281	5.8224	STK19	mRNA	0.351012
A_23_P121825	4.9346	5.64486	C5orf44	mRNA	1.63609
A_33_P3615334	4.3973	3.61889		mRNA	0.583007
A_24_P307014	9.06015	8.42507	BRD2	mRNA	0.643906
A_33_P3411805	8.8668	9.50042		mRNA	1.55145
A_23_P146811	9.52826	8.87411	FBXO38	mRNA	0.635451
A_23_P64173	4.15361	3.41644	CARD16	mRNA	0.599915
A_23_P400449	4.39197	3.46464	VAT1L	mRNA	0.525833
A_33_P3576797	6.39104	7.00962	LOC158863	mRNA	1.53536
A_23_P55616	4.2838	3.41922	SLC14A1	mRNA	0.549206
A_33_P3378514	4.71113	5.40129	PDE5A	mRNA	1.61345
A_24_P333019	8.11346	9.03585	RNF24	mRNA	1.89524
A_23_P114155	8.14855	7.49342	GPKOW	mRNA	0.635019
A_23_P118254	6.46044	7.15703	FOXF1	mRNA	1.62067
A_23_P101319	5.95253	5.27204	ZNF285	mRNA	0.623954
A_33_P3333038	17.5605	16.5705	PTMS	mRNA	0.503476
A_33_P3267203	4.31258	3.57881		mRNA	0.60133
A_33_P3270826	4.17673	3.55237	THEM5	mRNA	0.648706
A_33_P3315320	3.99082	4.9876	CNTD1	mRNA	1.99555
A_33_P3247571	4.51669	3.90466	MASP2	mRNA	0.654275
A_23_P85209	7.14992	7.91657	IL13RA2	mRNA	1.70131
A_33_P3286278	8.74329	9.569	GRN	mRNA	1.7724
A_33_P3316661	4.31338	3.48736	C12orf42	mRNA	0.56408
A_33_P3370944	4.32658	3.43115	RAX	mRNA	0.537587
A_32_P234738	9.65183	8.66668	RPL21	mRNA	0.505174
A_23_P101811	5.97315	4.9749	ZNF14	mRNA	0.500606
A_23_P17275	6.18859	5.55277	DNAJC27	mRNA	0.643575
A_33_P3347928	11.1734	10.5435	CCNL1	mRNA	0.646227
A_19_P00320077	4.64577	5.23096	C5orf63	mRNA	1.50024
A_33_P3309919	10.0744	9.38844	RWDD1	mRNA	0.621591
A_24_P405960	5.62185	6.25546	PCDHB12	mRNA	1.55145
A_23_P125408	7.33148	6.35216	DOHH	mRNA	0.50722
A_33_P3408320	5.40609	4.74842	CERS1	mRNA	0.633905
A_33_P3321697	5.1612	4.36008	EPB41L4A	mRNA	0.573905
A_33_P3288569	6.85363	6.17171	MBIP	mRNA	0.623336
A_23_P105664	10.3199	9.61425	CCDC59	mRNA	0.613146
A_33_P3407700	3.80048	4.41019	TMEM192	mRNA	1.52595
A_33_P3341329	11.2926	10.6715	ZCRB1	mRNA	0.650194
A_24_P185986	6.70691	6.05045	UPRT	mRNA	0.634432
A_32_P494620	3.45141	4.12918	LHFPL5	mRNA	1.59966
A_33_P3237674	7.66655	8.33089		mRNA	1.58484
A_33_P3315243	4.27107	3.67598	C17orf72	mRNA	0.662003
A_23_P83234	5.84438	5.2186	ZBTB6	mRNA	0.648072
A_32_P23624	4.11484	3.42268	ABCB10	mRNA	0.61893
A_33_P3405424	4.72055	4.00709	IL4I1	mRNA	0.609856
A_23_P104942	7.21168	7.9656	TMX2	mRNA	1.68638
A_23_P145935	4.35194	3.40719	EPHB6	mRNA	0.519517
A_23_P429082	4.05317	3.40491	SPTY2D1	mRNA	0.638052
A_24_P374244	4.48816	3.45174	GATA1	mRNA	0.487534
A_24_P57047	9.30598	8.62432	DLL3	mRNA	0.623448
A_21_P0013817	10.3143	9.69345	ZCRB1	mRNA	0.650266
A_33_P3251163	4.73363	3.50515	RNASET2	mRNA	0.426766
A_23_P111701	6.13356	6.87605	GNG11	mRNA	1.67306
A_33_P3243118	5.12048	4.52197	OR4C6	mRNA	0.660434
A_23_P86195	4.3607	3.55091	SLC44A3	mRNA	0.570464
A_33_P3228862	5.65627	5.01988	LRRC69	mRNA	0.643321
A_33_P3734384	5.90369	6.51702	LOC285957	mRNA	1.52978
A_33_P3313948	4.56128	3.88066	KLF11	mRNA	0.623897
A_33_P3413795	10.564	11.2788		mRNA	1.64126
A_33_P3250851	4.9182	4.20629	PRIC285	mRNA	0.61051
A_23_P160689	7.70504	6.9395	LRIF1	mRNA	0.588233
A_33_P3242713	4.27647	3.45525		mRNA	0.565964
A_23_P38959	4.24822	3.41127	VAV1	mRNA	0.559824
A_32_P18470	5.50253	4.39926	TCEAL5	mRNA	0.465462
A_33_P3257027	4.54535	3.52463	FGF7	mRNA	0.492872
A_23_P250413	4.39369	3.40524	PARVG	mRNA	0.504019
A_33_P3292660	4.06351	3.43907	GRIA3	mRNA	0.648671
A_33_P3306085	4.44306	3.56413	RAD51AP2	mRNA	0.543768
A_33_P3322484	4.12738	3.43632	DDI1	mRNA	0.619398
A_33_P3326662	4.80798	4.10815		mRNA	0.615645
A_33_P3414122	7.63593	6.81572	ZNF260	mRNA	0.566363
A_33_P3298043	4.37397	5.10202	ABCC6	mRNA	1.6564
A_23_P202458	4.74488	3.40545	ZNF22	mRNA	0.395176
A_33_P3336103	6.85643	7.4571	TIGD5	mRNA	1.51641
A_33_P3320017	3.51914	4.11334	GALNTL6	mRNA	1.50963
A_23_P88262	3.43593	4.44773		mRNA	2.01643
A_33_P3221408	3.5735	4.34613	NTNG1	mRNA	1.70838
A_33_P3248903	4.79085	5.52644	WNT7B	mRNA	1.66508
A_23_P67414	4.40753	3.50014	RSPH6A	mRNA	0.533147
A_33_P3234410	8.20567	7.45788		mRNA	0.595514
A_33_P3404470	7.9725	7.32639	UNC93B1	mRNA	0.639004
A_23_P305723	6.91459	6.3288	MIER1	mRNA	0.666281
A_33_P3252093	6.37439	7.10932	TMED10	mRNA	1.66432
A_33_P3291732	3.6705	4.55535	FAM125A	mRNA	1.84656
A_33_P3380867	4.17413	4.84244	STAT5B	mRNA	1.58921
A_33_P3232294	7.80728	8.46085	ITPR2	mRNA	1.57305
A_23_P133637	3.52129	4.58716	HTR4	mRNA	2.09343
A_23_P112846	4.76818	4.17461	MTHFD2L	mRNA	0.662698
A_33_P3313825	5.25581	5.85656	TGFBR2	mRNA	1.5165
A_23_P59192	10.89	10.2393	SNRPC	mRNA	0.636942
A_33_P3410584	3.42666	4.39966	LOC645586	mRNA	1.96291
A_33_P3841621	4.63178	5.41318	MYO5B	mRNA	1.71879
A_23_P160720	5.25948	6.14379	BATF3	mRNA	1.84589
A_24_P186342	5.0344	3.81854	ZFP14	mRNA	0.430515
A_33_P3331267	4.13964	4.86649		mRNA	1.65502
A_23_P386320	3.45365	4.13514	MFI2	mRNA	1.60379
A_24_P182281	8.22339	7.39525	HHLA3	mRNA	0.563255
A_23_P55373	3.53004	4.47406	ALOX15	mRNA	1.92388
A_24_P149713	8.82379	8.06422	ZBTB43	mRNA	0.590672
A_24_P402588	9.5988	10.3923	BCL11A	mRNA	1.73328
A_23_P3379	4.61038	3.98708	RASGRF1	mRNA	0.649183
A_24_P30314	10.0348	9.41642	SCYL1	mRNA	0.65142
A_33_P3321711	3.95667	4.81731	TOMM34	mRNA	1.81584
A_33_P3242863	3.96352	4.60549	NT5M	mRNA	1.56046
A_33_P3371109	3.42175	4.0883	LOC100130597	mRNA	1.58728
A_24_P144346	3.42248	4.44103		mRNA	2.02589
A_24_P391868	4.27312	4.88792	CPLX2	mRNA	1.53134
A_33_P3215605	4.90457	3.77175		mRNA	0.456024
A_33_P3262495	4.65397	4.03783	ZNF503	mRNA	0.652413
A_23_P106016	4.22484	4.94336	PRKD1	mRNA	1.6455
A_33_P3677559	3.42072	4.03228	LOC285778	mRNA	1.52791
A_32_P93149	4.15972	3.55825	DDX10	mRNA	0.659083
A_23_P32036	4.32745	3.54271	C9orf95	mRNA	0.580456
A_21_P0011428	3.81677	4.88435	SLC9B1	mRNA	2.09592
A_33_P3260116	3.54298	4.25525		mRNA	1.63838
A_23_P303548	3.43866	4.64322		mRNA	2.30467
A_23_P101407	4.01311	3.39215	C3	mRNA	0.650239
A_24_P144881	7.84852	7.22006	RNF6	mRNA	0.646866
A_32_P35947	3.42014	4.52569	LOC728763	mRNA	2.15182
A_33_P3422429	8.71653	7.25307	INADL	mRNA	0.362623
A_33_P3295178	4.33286	5.01961	HSPB11	mRNA	1.60966
A_33_P3312366	4.22658	3.58174	TOP3B	mRNA	0.639565
A_33_P3361287	3.41807	4.22037		mRNA	1.74387
A_24_P170234	4.24755	3.50482	RNF148	mRNA	0.597608
A_23_P103661	7.71046	6.94162	YY1AP1	mRNA	0.58689
A_23_P409888	4.09319	3.47546	FAM83C	mRNA	0.651697
A_23_P103433	6.17927	5.38448	OSCP1	mRNA	0.576429
A_32_P46840	6.69516	6.05979	LOC729680	mRNA	0.643772
A_23_P161004	11.36	10.7562	NR5A2	mRNA	0.658036
A_33_P3389653	3.44537	4.17836	PDE4D	mRNA	1.66209
A_33_P3261700	6.91149	6.09862	ANKRD13C	mRNA	0.569249
A_24_P157926	6.02807	3.82839	TNFAIP3	mRNA	0.217686
A_33_P3214012	4.93415	4.22326	HMGCLL1	mRNA	0.610943
A_23_P165504	3.41218	4.24147	TNP1	mRNA	1.77681
A_33_P3307465	3.42156	4.12587	LOC100130817	mRNA	1.62937
A_23_P359870	3.49402	4.39301		mRNA	1.86476
A_23_P383679	3.41062	4.30093	HYDIN	mRNA	1.85357
A_33_P3380032	4.09534	3.46139	PRAMEF13	mRNA	0.644411
A_23_P122375	9.4848	8.60204	ZFAND3	mRNA	0.542331
A_24_P33895	6.47905	4.81938	ATF3	mRNA	0.316513
A_23_P256148	12.2387	11.5572	AKIRIN1	mRNA	0.623511
A_23_P165698	8.14212	7.41844	C2orf49	mRNA	0.605551
A_23_P77908	4.20478	3.40313	SLC47A2	mRNA	0.573692
A_23_P55706	8.26901	7.46169	RELB	mRNA	0.571442
A_33_P3382748	5.15672	4.52722	KDM5A	mRNA	0.646398
A_33_P3365652	4.70097	4.06955	UBA5	mRNA	0.64554
A_32_P834166	8.85922	9.49595	LOC100128843	mRNA	1.5548
A_23_P7697	11.2268	10.608	SNX2	mRNA	0.651212
A_23_P452	4.5607	3.43962	DDR2	mRNA	0.459752
A_23_P124855	4.87031	4.09312	ZCCHC7	mRNA	0.583503
A_23_P46755	4.15317	3.38822	GDF2	mRNA	0.588474
A_33_P3295650	10.2307	11.7654	APBA1	mRNA	2.89726
A_23_P159335	3.40554	4.28186	CD8B	mRNA	1.83568
A_23_P411772	6.65079	7.49777	PCDHGB2	mRNA	1.79874
A_23_P321160	3.63413	4.33565	ZNF594	mRNA	1.62621
A_33_P3392892	3.82956	4.64895	ULK4	mRNA	1.76466
A_33_P3288609	6.97693	7.6699	PAK1	mRNA	1.61661
A_33_P3210637	4.82336	3.99197	OR4C16	mRNA	0.561985
A_23_P346900	5.87195	5.26781	CACNA2D2	mRNA	0.657863
A_23_P76071	4.589	5.30075	B3GNT4	mRNA	1.6378
A_23_P116430	3.46584	4.57504	USH1C	mRNA	2.15725
A_33_P3261373	3.59756	4.49999		mRNA	1.86921
A_23_P126869	4.27004	3.54871	PADI3	mRNA	0.606541
A_23_P117506	8.59252	9.67023	DHRS7	mRNA	2.11067
A_33_P3338909	7.87847	8.52262	ARPC5	mRNA	1.56282
A_23_P79816	10.9209	11.5154	EMILIN3	mRNA	1.50996
A_33_P3324333	5.9016	5.2913	ANKRD20A5P	mRNA	0.655059
A_24_P371053	5.67974	4.98801	ORMDL1	mRNA	0.619108
A_32_P800799	5.95314	6.57091	KCNG3	mRNA	1.5345
A_23_P92786	9.39141	8.59942	RBM27	mRNA	0.577547
A_33_P3857467	4.10131	3.39155		mRNA	0.611419
A_33_P3345011	3.39971	4.31992	ACTL9	mRNA	1.89239
A_19_P00803685	5.94329	6.56992	ANKRD33B	mRNA	1.54396
A_33_P3350858	4.66481	5.25544	LOC100652857	mRNA	1.50591
A_19_P00322856	11.3973	10.7829	FAM200B	mRNA	0.653169
A_24_P180242	4.20251	5.05039	STIM2	mRNA	1.79986
A_33_P3385471	3.39902	4.14521	OR4A47	mRNA	1.67735
A_33_P3422248	12.355	13.1737		mRNA	1.76383
A_33_P3257155	4.08458	4.6762	SMAP1	mRNA	1.50694
A_23_P329956	3.41691	4.0938	SPATA3	mRNA	1.59869
A_23_P364837	4.27496	4.87291	VPS13D	mRNA	1.51357
A_23_P135730	7.92847	7.17213	ZNF627	mRNA	0.591994
A_23_P131375	7.37479	8.00813	PQLC3	mRNA	1.55115
A_24_P319364	5.837	6.62081	F11R	mRNA	1.72167
A_23_P72737	5.96586	4.69731	IFITM1	mRNA	0.415074
A_33_P3293180	6.19136	6.77684		mRNA	1.50054
A_23_P362759	4.12027	5.20117	PRDM5	mRNA	2.11536
A_33_P3248108	3.64974	4.45222	ZNF618	mRNA	1.74409
A_23_P416314	10.1879	11.0152	HRASLS5	mRNA	1.77432
A_33_P3359373	5.05495	5.67715	TSC1	mRNA	1.53922
A_23_P211445	4.01139	4.82782	LIMK2	mRNA	1.76104
A_23_P214739	7.3255	7.97854	FBXL4	mRNA	1.57248
A_23_P144123	7.62368	8.70775	SLC22A13	mRNA	2.12
A_23_P150407	13.7595	14.409	CREB3L1	mRNA	1.56854
A_21_P0001139	4.1534	3.46845	PKP4	mRNA	0.622028
A_24_P181506	8.20624	7.33966	ZNF646	mRNA	0.548447
A_33_P3368159	5.10944	4.28479	SLA2	mRNA	0.56462
A_23_P422851	7.0367	6.0931	CABLES1	mRNA	0.519934
A_33_P3352088	4.17989	3.50604	JAKMIP3	mRNA	0.626831
A_33_P3289123	3.3905	4.19906	DCLK3	mRNA	1.75147
A_23_P85269	3.39502	4.26789	TTN	mRNA	1.83129
A_23_P153372	4.99667	4.06288	HSH2D	mRNA	0.523483
A_33_P3278220	8.0775	9.03441	RABEPK	mRNA	1.94116
A_33_P3423859	9.25733	9.84792	PPP1R3D	mRNA	1.50587
A_33_P3242743	4.63511	5.25122	ARFRP1	mRNA	1.53274
A_23_P35256	6.98708	6.28634	POLR3C	mRNA	0.615257
A_33_P3385870	9.83339	10.4218	CCNG2	mRNA	1.50363
A_23_P105562	7.03874	7.75536	VWF	mRNA	1.64333
A_33_P3384252	3.57121	4.55387		mRNA	1.9761
A_23_P334263	5.1013	4.4479	SENP8	mRNA	0.635783
A_33_P3260053	13.5396	15.2441	AIF1L	mRNA	3.25919
A_24_P852601	4.48954	3.69865	HNF4G	mRNA	0.577985
A_23_P15402	9.06466	8.08476	SAT2	mRNA	0.507015
A_33_P3331966	4.19043	3.4741	OR2M4	mRNA	0.608645
A_24_P156490	5.90059	6.55515	KCNMA1	mRNA	1.57413
A_19_P00319080	4.38922	5.04264		mRNA	1.57289
A_23_P106798	9.19147	8.27791	SIAH1	mRNA	0.530875
A_33_P3250730	12.6251	13.6317	ACCN4	mRNA	2.00911
A_32_P37592	11.2309	9.67436	SCARNA17	mRNA	0.33996
A_23_P147070	5.93866	6.74944	SUN1	mRNA	1.75416
A_33_P3351811	6.59474	5.88609	POLR2D	mRNA	0.61189
A_23_P16538	7.1697	6.51581	ELL	mRNA	0.635566
A_33_P3751193	3.844	4.64284	LOC730139	mRNA	1.7397
A_21_P0000017	5.5099	4.81369	RPS20	mRNA	0.61719
A_23_P411162	5.88248	4.74604	PER2	mRNA	0.454881
A_19_P00810040	4.09073	5.21122	MDM2	mRNA	2.1742
A_24_P100996	5.05532	6.01759	ANO5	mRNA	1.94837
A_23_P210425	8.10772	7.28182	MYL9	mRNA	0.564129
A_23_P143143	9.2238	8.15838	ID2	mRNA	0.477834
A_23_P141847	9.53001	8.85144	UBE2M	mRNA	0.624783
A_32_P227930	3.59687	4.21	C5orf52	mRNA	1.52957
A_33_P3417620	3.37967	4.52068	ZRSR2	mRNA	2.20535
A_33_P3217437	3.43303	4.07728	GBP6	mRNA	1.56293
A_32_P19539	3.51181	4.26639	TMEM56	mRNA	1.68713
A_33_P3256391	3.52385	4.25023	CRB3	mRNA	1.65448
A_23_P59418	3.53221	4.87713	NRF1	mRNA	2.54015
A_23_P110345	6.12107	5.50152	CHIC2	mRNA	0.650876
A_33_P3351495	3.37851	4.37926		mRNA	2.00104
A_23_P57118	3.38308	4.38646	TGM3	mRNA	2.0047
A_23_P382835	4.99594	5.94378	P2RY1	mRNA	1.92898
A_23_P46871	3.38467	4.52539	SLC29A3	mRNA	2.20492
A_33_P3260941	4.15084	4.80573	FAM168A	mRNA	1.5745
A_21_P0011816	4.38612	3.48884	IGSF3	mRNA	0.536898
A_24_P206736	8.10199	7.47612	ZNF143	mRNA	0.648029
A_33_P3294002	9.59346	10.191	A4GALT	mRNA	1.51318
A_33_P3269408	12.6183	13.5703	FOXI2	mRNA	1.93463
A_23_P159851	4.57622	3.48729	SLC7A3	mRNA	0.47011
A_24_P822704	5.41631	4.81233	TMEM198	mRNA	0.657938
A_23_P73526	5.26931	4.63574	CITED1	mRNA	0.644579
A_33_P3222009	4.90041	4.00258	LOC644100	mRNA	0.536693
A_23_P160902	3.37985	4.05853	FCAMR	mRNA	1.60068
A_23_P212159	7.62545	8.33393	NUP210	mRNA	1.63408
A_23_P167367	3.41411	4.46977	PITX2	mRNA	2.07868
A_32_P195065	6.39358	7.05918	SEMA4F	mRNA	1.58623
A_33_P3853081	3.43954	4.30393	ALDOAP2	mRNA	1.82057
A_23_P422350	3.49534	4.19252	MYO7A	mRNA	1.62132
A_33_P3239512	5.92009	6.57722	ZNF836	mRNA	1.57695
A_23_P410717	7.06019	6.00575	C1orf51	mRNA	0.481484
A_33_P3352019	4.23123	4.87412	SCARA3	mRNA	1.56146
A_33_P3226955	4.38449	3.45632	NRP1	mRNA	0.525523
A_32_P458472	4.2652	3.3845	C1orf95	mRNA	0.543104
A_32_P46603	4.41495	5.03493	VWA3B	mRNA	1.53686
A_23_P143178	4.00372	4.88802	LBP	mRNA	1.84586
A_33_P3378047	3.39263	4.58478	SESTD1	mRNA	2.28493
A_33_P3591972	5.18893	6.08645	GLYCTK	mRNA	1.86286
A_24_P174613	3.76556	4.54378	FBXW7	mRNA	1.71502
A_33_P3336632	12.6824	15.841	RN28S1	mRNA	8.9298
A_33_P3255706	3.38158	4.11776	OR6K6	mRNA	1.66577
A_33_P3312751	3.38824	4.89402	LOC729159	mRNA	2.83978
A_33_P3362178	3.40524	3.99466	PROX2	mRNA	1.50464
A_33_P3238548	3.37318	4.54039	C3orf36	mRNA	2.24577
A_24_P353905	3.84818	4.77736	MXRA8	mRNA	1.90419
A_23_P342709	3.65338	4.3242	FBXO15	mRNA	1.59198
A_33_P3276297	9.89229	10.728		mRNA	1.78477
A_24_P405981	4.77203	4.02803	TTC33	mRNA	0.597079
A_33_P3353866	4.37858	3.36655	MOGAT2	mRNA	0.495848
A_23_P333218	6.3065	7.03359	ERGIC1	mRNA	1.65529
A_23_P58588	10.2646	9.64563	SLIT3	mRNA	0.651126
A_23_P120883	7.08103	5.70915	HMOX1	mRNA	0.386389
A_23_P130435	3.37022	4.20636	LIM2	mRNA	1.78527
A_23_P68487	3.57951	4.59865	BMP7	mRNA	2.02671
A_23_P113623	9.78181	9.18542	MRPL45	mRNA	0.661409
A_23_P46215	5.38197	6.24137	TRIM46	mRNA	1.81428
A_23_P112801	10.2016	10.8458	CHP	mRNA	1.56286
A_33_P3278455	3.3727	4.50953	ANKRD6	mRNA	2.19897
A_33_P3258660	7.62972	8.26176	SCD5	mRNA	1.54975
A_23_P79015	4.95673	5.66381	SCN1B	mRNA	1.6325
A_23_P11390	7.12944	7.80922	VCY	mRNA	1.60189
A_23_P346291	7.28342	6.42415	GPR173	mRNA	0.551232
A_24_P132008	8.48223	6.72636	MSX2	mRNA	0.296094
A_33_P3396419	3.82518	4.7095		mRNA	1.8459
A_24_P89835	3.71232	5.15707	MAPK15	mRNA	2.72216
A_33_P3354111	4.06622	3.39739	C15orf33	mRNA	0.629016
A_33_P3215252	5.34788	6.31338		mRNA	1.95274
A_23_P52207	7.77157	7.11323	BAMBI	mRNA	0.633605
A_23_P137097	5.13047	5.74239	SLC16A2	mRNA	1.52829
A_33_P3337977	4.35953	3.45266	FIG4	mRNA	0.533341
A_21_P0012338	11.3654	10.7415	PI4KA	mRNA	0.6489
A_23_P117582	4.16954	4.92059	JDP2	mRNA	1.68301
A_23_P111865	7.52898	6.92436	ZSCAN21	mRNA	0.657642
A_33_P3216467	3.45544	4.18506	FAM83E	mRNA	1.6582
A_24_P101642	4.07653	4.76528	LOC401847	mRNA	1.61189
A_23_P200298	5.47462	6.24791	AGL	mRNA	1.70917
A_23_P168828	7.83702	7.07008	KLF10	mRNA	0.587662
A_33_P3353796	5.47723	4.73018		mRNA	0.595822
A_33_P3274472	5.44275	6.62383		mRNA	2.26747
A_23_P212655	6.65852	6.06191	KLHL6	mRNA	0.661305
A_23_P88303	3.36855	4.07026	HSPA2	mRNA	1.62643
A_23_P91850	3.5271	4.49672	IL20RB	mRNA	1.95832
A_33_P3289561	4.11205	3.50474		mRNA	0.656419
A_24_P74064	3.51085	4.73704	ZFP161	mRNA	2.33948
A_24_P925664	3.79168	4.42593	MDM2	mRNA	1.55213
A_33_P3242369	3.3668	4.13985		mRNA	1.70888
A_23_P126037	8.16523	7.36431	RLF	mRNA	0.573982
A_23_P115161	7.94315	9.07331	DARC	mRNA	2.18883
A_33_P3211618	4.13603	4.8369		mRNA	1.62548
A_33_P3284533	4.11679	4.71857		mRNA	1.51758
A_33_P3244249	3.69165	4.53308	SH3TC2	mRNA	1.79182
A_23_P62173	3.53292	4.27152	TEX13A	mRNA	1.66855
A_23_P259413	12.0189	11.3451	CDV3	mRNA	0.626864
A_33_P3287952	4.9949	3.68867	LOC401410	mRNA	0.404375
A_23_P395954	5.76344	6.66214	SSH2	mRNA	1.86438
A_21_P0013259	6.38388	5.69069	LOC100289187	mRNA	0.618485
A_24_P368943	13.597	14.4369	EVX1	mRNA	1.78986
A_24_P199484	4.05019	3.44648	ANGPTL1	mRNA	0.658059
A_33_P3316115	4.59443	3.36456		mRNA	0.426357
A_23_P118392	5.07508	5.8528	RASD1	mRNA	1.71442
A_33_P3291154	4.43004	3.71928	ZBTB20	mRNA	0.610998
A_23_P320739	7.84089	7.19512	MEF2C	mRNA	0.639154
A_33_P3299696	4.05688	4.96725	FAM75D3	mRNA	1.87953
A_24_P250765	3.35899	3.9866	PRKG1	mRNA	1.54501
A_23_P314789	4.40672	3.65068	ZDHHC19	mRNA	0.592121
A_33_P3404706	4.0209	4.78228	SPN	mRNA	1.69512
A_33_P3249414	8.11803	8.82529	TRIM58	mRNA	1.6327
A_23_P140450	3.91756	5.17652	SLC27A2	mRNA	2.39324
A_23_P431912	3.38395	4.5349	ZNF645	mRNA	2.2206
A_33_P3409844	5.25818	5.93695	HOOK1	mRNA	1.60077
A_33_P3275315	4.52482	3.40965		mRNA	0.461635
A_33_P3358307	4.1362	3.46326	OTUD7B	mRNA	0.627227
A_32_P109683	3.35666	4.44457	PAGE2B	mRNA	2.12566
A_21_P0011821	4.90465	3.94162	GPAT2	mRNA	0.51298
A_32_P426044	3.91874	4.56418	FAM47A	mRNA	1.56422
A_24_P22800	5.26377	5.89503	PSG11	mRNA	1.54891
A_24_P140666	4.28009	3.63916	N4BP3	mRNA	0.641297
A_32_P235796	5.45704	4.76982	BBS12	mRNA	0.621049
A_33_P3241021	3.35527	4.10954	CD69	mRNA	1.68677
A_33_P3280724	3.35488	3.98888		mRNA	1.55187
A_23_P37514	3.89122	5.20226	C15orf39	mRNA	2.48119
A_23_P103276	6.1202	5.18023	KTI12	mRNA	0.521244
A_33_P3280317	3.36536	3.9945		mRNA	1.54665
A_23_P259071	4.86056	3.89466	AREG	mRNA	0.511959
A_23_P398637	4.10303	3.35838	RG9MTD2	mRNA	0.596814
A_33_P3302563	4.12292	5.06946	LOC100129408	mRNA	1.92724
A_24_P332816	6.82402	7.43409	RIMS2	mRNA	1.52634
A_33_P3241696	5.67485	8.11083	SLC45A2	mRNA	5.4113
A_33_P3248982	6.36151	5.58536	FAIM2	mRNA	0.583925
A_23_P32404	6.14741	5.46567	ISG20	mRNA	0.623415
A_23_P87363	4.21276	3.46126	ART1	mRNA	0.593983
A_21_P0013662	13.012	12.2322	HSPB1	mRNA	0.582445
A_33_P3226050	9.63599	11.4228	GATSL3	mRNA	3.45049
A_23_P428129	4.46918	3.45708	CDKN1C	mRNA	0.495823
A_24_P230282	3.49406	4.94729	VCX2	mRNA	2.7382
A_33_P3418421	4.03748	5.00316	SLC3A1	mRNA	1.95297
A_23_P319423	7.16078	6.53176	KCNK5	mRNA	0.646613
A_33_P3413020	3.64861	4.91939	CPB2	mRNA	2.41292
A_33_P3260134	8.27312	9.17182	NTRK3	mRNA	1.86437
A_21_P0008873	8.55836	7.47273	LOC729264	mRNA	0.471186
A_23_P66260	9.34828	8.39459	ZNF267	mRNA	0.51631
A_21_P0011772	8.87898	7.56148	SIGLEC11	mRNA	0.401228
A_33_P3401846	4.01795	3.40773		mRNA	0.655095
A_33_P3310981	5.70931	6.31756	ZNF215	mRNA	1.52441
A_23_P119042	5.65716	6.77167	NKG7	mRNA	2.16522
A_33_P3224045	7.73302	6.93635	DAPK3	mRNA	0.575678
A_23_P60742	6.87286	6.2635	MYLPF	mRNA	0.655487
A_23_P337849	3.92825	5.08634	CELF3	mRNA	2.23162
A_23_P28953	4.15832	3.4349	DNMT3B	mRNA	0.605661
A_23_P54469	4.91917	4.3269	ISL2	mRNA	0.6633
A_23_P122531	13.0239	12.2619	C6orf48	mRNA	0.589663
A_33_P3366987	8.45992	9.07323	GPR125	mRNA	1.52976
A_24_P910060	4.22981	3.3861		mRNA	0.557209
A_24_P339514	3.34922	4.59896	CYP2B6	mRNA	2.37798
A_23_P335495	4.17697	4.88255	ANO7	mRNA	1.6308
A_23_P135007	4.05645	3.35778	OR2S2	mRNA	0.616142
A_23_P428382	8.90046	8.25827	AFTPH	mRNA	0.640742
A_23_P344125	3.99292	3.40221	ISM2	mRNA	0.664018
A_33_P3374162	4.24411	5.02877		mRNA	1.72269
A_33_P3244543	4.3654	5.01093	C5orf48	mRNA	1.56431
A_32_P11096	4.31142	3.43085	ZCCHC13	mRNA	0.54315
A_33_P3305915	8.44366	7.42249	GGA1	mRNA	0.492716
A_21_P0011306	10.3985	11.0049	SYNGR2	mRNA	1.52247
A_33_P3387591	3.73262	4.53265		mRNA	1.74113
A_33_P3331335	4.67831	4.05867	TET3	mRNA	0.650833
A_33_P3383551	3.60284	4.54598	SEC14L3	mRNA	1.92271
A_23_P86386	6.73583	6.03619	ZNF669	mRNA	0.615728
A_23_P47924	8.10372	7.09863	PTPRR	mRNA	0.498241
A_24_P237912	3.47216	4.10834	FAM115C	mRNA	1.55421
A_21_P0011851	7.4018	6.79079	RHOQ	mRNA	0.654741
A_24_P353619	3.45022	4.78279	ALPL	mRNA	2.51851
A_32_P7015	7.86479	8.46558	TSPAN15	mRNA	1.51654
A_23_P364517	10.6227	9.94092	SELK	mRNA	0.623386
A_33_P3309665	6.93984	7.66332	ZFP3	mRNA	1.65116
A_19_P00315900	3.34274	4.02708		mRNA	1.60697
A_33_P3386195	4.15251	3.36722		mRNA	0.580237
A_23_P88222	4.08709	3.42807	PLD4	mRNA	0.63331
A_24_P360529	4.14806	5.0608	PDE7A	mRNA	1.88261
A_24_P724153	9.37003	10.0109		mRNA	1.55925
A_23_P110624	4.43579	3.57477	CTNND2	mRNA	0.550563
A_33_P3526315	4.3632	3.44029	MGC12488	mRNA	0.527444
A_33_P3333436	4.80557	5.92713	SGSM3	mRNA	2.17582
A_24_P80204	4.59941	3.3577	MALL	mRNA	0.422872
A_24_P337058	10.2106	9.52991	CCNL1	mRNA	0.623885
A_23_P55601	5.38481	4.52501	ZNF236	mRNA	0.551026
A_33_P3400699	6.54143	4.66052	SLC26A5	mRNA	0.271512
A_23_P164468	8.78446	7.94833	ADNP2	mRNA	0.560143
A_32_P108889	3.80402	4.5214	DCLK1	mRNA	1.64419
A_33_P3323887	3.34527	4.66843		mRNA	2.50214
A_33_P3229241	4.87933	3.40542	HIST2H2BF	mRNA	0.360005
A_33_P3749627	3.55768	4.53574	KIAA0509	mRNA	1.96982
A_23_P5968	4.08595	3.36709	SEMG2	mRNA	0.607577
A_23_P165239	5.38814	4.50657	ZNF208	mRNA	0.542779
A_24_P104407	6.43097	7.02199	SYNM	mRNA	1.50631
A_24_P42039	3.43224	4.61585	BUTR1	mRNA	2.27145
A_21_P0011517	3.61352	4.28977	KRT14	mRNA	1.59799
A_21_P0014108	6.55299	7.21218	PVRL3	mRNA	1.57919
A_23_P132237	3.93757	4.99682	C22orf31	mRNA	2.08384
A_23_P67198	6.63355	5.49588	CPAMD8	mRNA	0.454494
A_33_P3262973	7.5473	9.06199		mRNA	2.85738
A_33_P3410484	7.52782	6.88685	SLC13A3	mRNA	0.641283
A_23_P69537	3.50814	4.77477	NMU	mRNA	2.40599
A_33_P3423954	6.54493	7.13681	CBX2	mRNA	1.50721
A_33_P3316562	3.67453	4.26849	RPS6KA5	mRNA	1.50938
A_23_P329945	4.39793	3.36242	HIPK4	mRNA	0.487843
A_24_P191417	4.79521	5.77134	NAB1	mRNA	1.96718
A_23_P69497	3.3386	3.95403	CLEC3B	mRNA	1.53201
A_23_P157416	10.416	9.75623	ZNF394	mRNA	0.632991
A_33_P3398548	5.28027	4.46134	BLZF1	mRNA	0.566863
A_33_P3229487	3.97474	4.88855	OR4X1	mRNA	1.88402
A_23_P94397	3.95944	4.65431	OMD	mRNA	1.61874
A_33_P3210671	4.61534	3.89903	GPAT2	mRNA	0.608652
A_24_P937405	5.95595	6.8463	PRSS23	mRNA	1.85362
A_33_P3326427	4.12936	3.35532	OR4A16	mRNA	0.584776
A_33_P3211404	8.3128	8.90913	FBXL18	mRNA	1.51186
A_33_P3236046	4.02207	4.81314		mRNA	1.73036
A_33_P3294404	12.0264	11.3154	AKIRIN1	mRNA	0.610886
A_33_P3376971	8.75477	7.9779	CHAC1	mRNA	0.58363
A_33_P3213910	6.87868	5.88402	ARHGAP30	mRNA	0.501856
A_24_P177568	3.4437	4.63433	ZNF431	mRNA	2.28252
A_23_P359457	8.67477	10.2515	DNAH2	mRNA	2.98297
A_33_P3329013	4.0263	3.35431	SSTR2	mRNA	0.627642
A_23_P97623	7.73875	7.02528	RRAGC	mRNA	0.609854
A_24_P177279	4.14634	3.36922	CSDC2	mRNA	0.583533
A_32_P214284	5.82813	6.44671	LOC100129516	mRNA	1.53536
A_33_P3356821	3.33432	4.38078	LCE1C	mRNA	2.06545
A_23_P207354	5.30422	4.59219	HIGD1B	mRNA	0.610463
A_24_P37589	4.34825	3.35598	ACPP	mRNA	0.502688
A_33_P3224483	5.49143	4.75528	RABL2B	mRNA	0.60034
A_33_P3355747	4.27192	3.36012		mRNA	0.531522
A_23_P355394	4.18555	4.80768	STK32A	mRNA	1.53914
A_24_P255384	4.52944	3.8076		mRNA	0.606324
A_32_P206949	3.8561	4.77124	TMEM17	mRNA	1.88576
A_33_P3265504	10.5351	11.157	EIF5AL1	mRNA	1.53889
A_23_P18282	4.11013	3.35022	DLEC1	mRNA	0.590537
A_23_P24004	9.8402	8.67128	IFIT2	mRNA	0.444753
A_23_P314115	7.38446	6.79024	BMI1	mRNA	0.662398
A_33_P3295518	5.25122	6.13962	KRTAP26-1	mRNA	1.85112
A_23_P206501	4.14361	3.42352	CLEC18B	mRNA	0.607063
A_33_P3323535	4.18424	3.4786		mRNA	0.613171
A_33_P3305770	4.31029	4.90506	NBR1	mRNA	1.51023
A_33_P3298440	4.70596	3.55776	LOC729324	mRNA	0.451191
A_33_P3238856	4.60443	3.72352	FARP1	mRNA	0.543023
A_23_P161644	5.26053	5.853	RBM14	mRNA	1.50783
A_33_P3264855	3.98158	3.34868	ZNF192P1	mRNA	0.64488
A_23_P25403	6.48069	5.69123	HCFC2	mRNA	0.578558
A_23_P164638	4.36732	3.56145	ZNF419	mRNA	0.57202
A_23_P131074	6.25816	5.6539	THEG	mRNA	0.657807
A_33_P3231367	3.33437	4.32358	ATXN10	mRNA	1.9851
A_23_P90357	7.96327	8.8944	TBXA2R	mRNA	1.90677
A_23_P205177	4.07779	3.43204	F10	mRNA	0.639161
A_24_P174824	7.55149	6.67736	SLU7	mRNA	0.545585
A_23_P379692	5.19065	3.34976	C14orf178	mRNA	0.279149
A_23_P108221	5.72817	4.0783	TSSK6	mRNA	0.318668
A_33_P3220827	11.2815	10.4155	PEA15	mRNA	0.548659
A_33_P3380452	4.0436	3.35056	OR5B12	mRNA	0.618551
A_23_P402176	4.55282	3.90518	CCDC42	mRNA	0.638325
A_24_P8109	8.26908	9.11022	ANO9	mRNA	1.79147
A_33_P3419945	5.87302	6.48204		mRNA	1.52522
A_24_P169073	14.8164	15.502	FAM131C	mRNA	1.60836
A_33_P3314166	3.32862	4.50141		mRNA	2.25446
A_23_P14105	4.76982	3.42154	RCBTB2	mRNA	0.392758
A_24_P268662	3.53594	4.34097	ABHD10	mRNA	1.74718
A_33_P3645505	3.32768	4.12518	LOC340512	mRNA	1.73809
A_21_P0000159	3.32899	4.08605	ZNF568	mRNA	1.69004
A_33_P3211376	4.78171	3.77225		mRNA	0.496733
A_23_P91640	4.58139	3.72663	ASPHD2	mRNA	0.552958
A_33_P3221129	5.88021	4.30345	LRRN4CL	mRNA	0.335234
A_33_P3230269	4.71257	4.05121	GRHL1	mRNA	0.632284
A_33_P3314161	7.31607	6.67055	YAF2	mRNA	0.639262
A_33_P3305456	4.0097	3.34233		mRNA	0.629656
A_21_P0011061	4.59808	3.77389	C12orf63	mRNA	0.564799
A_24_P911464	4.03469	3.38363	PMS1	mRNA	0.636811
A_33_P3260451	3.52809	4.22072	USP17L2	mRNA	1.61622
A_33_P3384462	4.63463	5.31519	THSD4	mRNA	1.60277
A_21_P0009097	7.72054	7.09217	LOC653550	mRNA	0.646903
A_33_P3338215	4.28339	3.68404	FLJ33544	mRNA	0.660053
A_23_P160800	4.04543	3.38601	NR0B2	mRNA	0.633134
A_23_P360797	4.29148	3.37678	NTF3	mRNA	0.530455
A_33_P3362616	5.17982	4.48994	PRR3	mRNA	0.619909
A_23_P56328	5.03418	4.40082	PLVAP	mRNA	0.64467
A_23_P214627	4.49329	3.34376	AIF1	mRNA	0.450771
A_21_P0013954	5.17102	6.03187	LOC100292922	mRNA	1.81612
A_33_P3244784	6.99307	5.93022		mRNA	0.478686
A_33_P3482249	3.63832	4.5368	C8orf66	mRNA	1.86409
A_33_P3733417	3.32465	4.08363	DRD2	mRNA	1.69229
A_23_P159709	4.22326	3.37582	FOXP3	mRNA	0.555773
A_24_P57528	4.15069	5.15268	SLC39A11	mRNA	2.00275
A_23_P59616	4.5571	3.42736	GTF2IRD2	mRNA	0.456995
A_33_P3668049	5.5965	4.87785	RHOT1	mRNA	0.607667
A_33_P3348156	4.4743	5.22946	PTCH2	mRNA	1.68782
A_33_P3375869	4.39435	3.34067	LOC100128950	mRNA	0.481739
A_24_P209455	4.11545	3.36455	GIMAP4	mRNA	0.594236
A_32_P191786	5.83412	5.17246	ANKRD24	mRNA	0.632151
A_23_P254797	11.1171	11.7118	BPIFB2	mRNA	1.5101
A_33_P3374221	6.12557	7.13805	LOC643936	mRNA	2.01738
A_23_P83634	4.42851	3.34519	ALOX12B	mRNA	0.471939
A_33_P3391517	10.2497	11.0693	SNX22	mRNA	1.76486
A_23_P416395	5.13585	6.09259	STC2	mRNA	1.94092
A_23_P114095	8.93147	9.5393	MBTPS2	mRNA	1.52396
A_33_P3312601	4.33331	3.3402	AADACL4	mRNA	0.502393
A_23_P34628	8.7751	8.00374	GTF2B	mRNA	0.585865
A_33_P3412311	7.45659	6.50047	LOC100132859	mRNA	0.515441
A_24_P250227	8.15122	6.76481	NR1D1	mRNA	0.382517
A_33_P3318966	5.32867	3.34174	METTL20	mRNA	0.252274
A_33_P3293511	4.30229	3.41555	KIAA1984	mRNA	0.540836
A_33_P3280955	3.42809	4.08482		mRNA	1.5765
A_23_P301942	4.7911	3.97856	NPPC	mRNA	0.569378
A_23_P114585	4.39255	3.58612	PCNXL2	mRNA	0.571794
A_33_P3290085	9.32304	8.71839	ZNF394	mRNA	0.657629
A_33_P3362008	5.18738	4.4822	NPPB	mRNA	0.613366
A_23_P209360	5.52391	6.17238	KLHL29	mRNA	1.56751
A_33_P3299066	6.93913	6.08963	NR4A2	mRNA	0.554978
A_23_P74701	4.89004	4.28109	COL24A1	mRNA	0.655674
A_23_P18372	6.8096	6.18258	B3GNT5	mRNA	0.647514
A_24_P304071	7.23121	6.59307	IFIT2	mRNA	0.642541
A_33_P3236392	5.22631	4.4964	PVRL4	mRNA	0.602942
A_33_P3267118	3.32363	4.33085	EIF4G3	mRNA	2.01004
A_23_P2083	3.65521	4.39622	ASCL3	mRNA	1.67134
A_23_P81676	4.25838	3.33573	WISP3	mRNA	0.527538
A_33_P3378056	6.34714	6.97397	TFAP2A	mRNA	1.54417
A_33_P3388810	3.88821	5.25341	FPGT-TNNI3K	mRNA	2.57612
A_33_P3876414	3.31978	4.2199	C17orf6	mRNA	1.86621
A_33_P3313597	3.59172	4.2726	LOC100509861	mRNA	1.60312
A_33_P3247838	7.15783	5.2833	ZNF844	mRNA	0.272716
A_33_P3291264	4.16871	3.36207		mRNA	0.571711
A_23_P203376	4.68089	3.44193	MS4A6A	mRNA	0.423678
A_32_P206899	4.16351	3.37874	DNAH2	mRNA	0.580442
A_33_P3253578	3.96734	4.6595	OR8B2	mRNA	1.6157
A_23_P70020	11.0027	10.4123	PFDN1	mRNA	0.664191
A_33_P3367939	3.94813	3.33117	TMPRSS9	mRNA	0.652041
A_32_P204989	7.71851	8.51044	LOC100128922	mRNA	1.7314
A_33_P3258041	4.88196	3.40971	GGPS1	mRNA	0.36042
A_23_P257478	7.76861	6.39453	CYP21A2	mRNA	0.385799
A_32_P121834	4.02959	3.33757	IQCF1	mRNA	0.618985
A_33_P3271965	4.05499	3.34331	GRM1	mRNA	0.61061
A_32_P230196	4.07065	3.40529	AGAP7	mRNA	0.630528
A_24_P114339	4.88187	3.98324	RMND5A	mRNA	0.536399
A_23_P46690	3.33113	4.30648	TMEM81	mRNA	1.96612
A_24_P11061	12.4533	11.6438	CSAG1	mRNA	0.570571
A_33_P3275055	5.04425	5.88428	ST6GALNAC3	mRNA	1.79009
A_23_P211326	9.45449	8.55279	CECR2	mRNA	0.535255
A_23_P218942	4.00294	3.35625	PCDHAC2	mRNA	0.638745
A_33_P3342569	5.70623	5.0598		mRNA	0.638861
A_33_P3376249	6.26024	5.63003	S100A2	mRNA	0.646081
A_32_P489959	3.95518	3.33889	ZNF546	mRNA	0.652348
A_33_P3379001	5.75122	4.49413	UNC5A	mRNA	0.418389
A_32_P206050	4.37406	3.35317	TBC1D30	mRNA	0.492811
A_32_P146113	4.32752	3.37608	C6orf81	mRNA	0.517116
A_33_P3389713	3.99156	3.34643	OR5AR1	mRNA	0.639433
A_23_P362736	4.53948	3.3453	RSPH10B	mRNA	0.437037
A_23_P4007	9.45793	8.59688	FXR2	mRNA	0.550553
A_23_P338233	7.04667	6.04714	BCDIN3D	mRNA	0.500162
A_21_P0008622	6.43124	5.63475	IVD	mRNA	0.575749
A_23_P344884	3.32926	3.99802	CARNS1	mRNA	1.58971
A_19_P00811038	4.18551	4.96832		mRNA	1.72049
A_23_P257936	3.96907	3.33856	TEX28	mRNA	0.645947
A_33_P3333683	8.63136	8.01814		mRNA	0.653734
A_33_P3316485	3.31538	4.25071		mRNA	1.91234
A_23_P103110	8.43	6.53214	MAFF	mRNA	0.268342
A_23_P134204	6.11207	5.51393	FAM71F1	mRNA	0.660604
A_32_P160972	8.88141	8.27334	C6orf115	mRNA	0.656072
A_21_P0013928	7.01125	6.41749	LOC100287789	mRNA	0.66261
A_33_P3231428	7.63547	8.35308		mRNA	1.64446
A_23_P88589	5.63523	6.48611	NR2F2	mRNA	1.8036
A_33_P3352632	4.70532	3.99301	LOC728147	mRNA	0.610343
A_33_P3422298	3.3144	3.91829		mRNA	1.51982
A_33_P3683362	4.16033	4.91005	LOC284242	mRNA	1.68147
A_23_P31725	3.31433	4.06355	BLK	mRNA	1.68088
A_33_P3379506	10.2316	9.58434	MITD1	mRNA	0.638481
A_23_P69670	6.51425	5.92531	CNO	mRNA	0.664832
A_21_P0000101	15.8835	17.4115	MTRNR2L2	mRNA	2.88379
A_23_P126248	4.11991	3.36431	RNF186	mRNA	0.592301
A_33_P3525263	4.08936	3.32816	A2ML1	mRNA	0.590006
A_32_P205624	4.71289	4.01159	SHC2	mRNA	0.615017
A_33_P3253476	4.12496	3.35593	NBPF10	mRNA	0.586814
A_33_P3486059	4.94053	4.32911	C1orf195	mRNA	0.654552
A_33_P3356731	6.67084	6.06466	NUDCD3	mRNA	0.656931
A_33_P3402943	4.92648	5.6587	LOC100128591	mRNA	1.6612
A_33_P3386970	4.6294	5.34656		mRNA	1.64394
A_33_P3329448	4.36215	3.68561		mRNA	0.625664
A_32_P182388	8.63358	7.51622	ZNF77	mRNA	0.460936
A_24_P314597	7.1311	6.23274	KIAA0319L	mRNA	0.536495
A_23_P367816	5.07036	3.8176	SNX29	mRNA	0.419646
A_33_P3313855	4.27218	3.34017	LOC100127951	mRNA	0.524128
A_33_P3423530	4.69134	3.7954	TPK1	mRNA	0.537395
A_24_P930756	3.31223	3.9491	SCML4	mRNA	1.55495
A_23_P43276	7.68894	7.04704	GPR124	mRNA	0.640871
A_23_P255695	5.13468	4.1249	SLC17A3	mRNA	0.496623
A_33_P3284266	4.48232	3.3329	CXCL6	mRNA	0.450808
A_24_P87458	5.95168	6.90656	FBF1	mRNA	1.93841
A_23_P123866	9.23835	8.56043	UBAP1	mRNA	0.625064
A_33_P3286859	3.31244	4.29295	ATP8A2	mRNA	1.97317
A_23_P16817	9.26659	8.48121	CLK1	mRNA	0.580199
A_33_P3525377	3.93547	3.33356	FLJ41130	mRNA	0.658882
A_33_P3249976	4.38262	5.01813	JAM2	mRNA	1.55349
A_23_P90220	8.8388	8.18695	ZNF585A	mRNA	0.636465
A_33_P3214948	4.36266	3.34571	SPOCK2	mRNA	0.494159
A_23_P390209	3.92714	3.3399		mRNA	0.665612
A_24_P943193	8.93386	8.30861	PREPL	mRNA	0.648308
A_33_P3407103	11.0981	9.79572	YTHDF1	mRNA	0.405455
A_23_P104641	9.23754	8.60211	C11orf2	mRNA	0.64375
A_33_P3301025	4.17465	4.88825	CPOX	mRNA	1.63988
A_23_P4679	11.0252	10.0746	ERF	mRNA	0.517413
A_23_P151805	5.18936	4.46153	FBLN5	mRNA	0.603815
A_23_P119535	5.93982	5.2097	EFNA2	mRNA	0.602851
A_23_P427023	3.30961	4.1815	GIMAP1	mRNA	1.83006
A_21_P0000121	4.91163	3.88371	C19orf81	mRNA	0.490419
A_33_P3230249	3.30966	4.17168	CSMD1	mRNA	1.81759
A_23_P314250	3.37178	3.97816	FAM78A	mRNA	1.52243
A_32_P150030	6.67042	5.99982	PPM1D	mRNA	0.628247
A_33_P3412055	5.03323	3.97818	ZNF582	mRNA	0.481279
A_23_P406521	6.42556	7.55851	SIRPD	mRNA	2.19305
A_33_P3540725	5.85372	6.88836	FLJ25917	mRNA	2.0486
A_23_P6344	9.96734	8.9422	SDF2L1	mRNA	0.491363
A_33_P3285277	3.46676	4.11886	CACNB2	mRNA	1.57146
A_23_P66050	5.21537	6.01577	B3GNT9	mRNA	1.74159
A_23_P135914	6.22547	4.93159	SF3B3	mRNA	0.407853
A_33_P3388835	4.98849	4.15479	STXBP2	mRNA	0.56109
A_23_P53370	3.73621	4.41763	RND1	mRNA	1.60372
A_23_P203920	4.78014	3.33096	SSPN	mRNA	0.366229
A_32_P96036	5.99087	5.37311	MEX3A	mRNA	0.65168
A_32_P64200	5.58891	4.68066	GUCA1B	mRNA	0.532829
A_33_P3397127	4.52715	3.7815		mRNA	0.596401
A_33_P3354141	6.53944	7.67493	MAP4	mRNA	2.19693
A_32_P815507	4.29889	3.33528	LOC100130920	mRNA	0.512775
A_23_P128808	9.26981	10.1267	GPR132	mRNA	1.81109
A_33_P3314813	5.64744	4.91481	C11orf94	mRNA	0.601803
A_23_P206454	6.70624	6.05291	CENPBD1	mRNA	0.635813
A_24_P408801	4.52585	5.28455	LOC100293516	mRNA	1.69197
A_24_P87746	4.01786	5.04227	KIR2DS4	mRNA	2.03413
A_21_P0000161	3.38395	4.12687	C16orf57	mRNA	1.67355
A_24_P148235	14.9995	14.2938	RPS27	mRNA	0.613168
A_33_P3414192	6.11707	4.11689	SORCS1	mRNA	0.249968
A_33_P3252800	6.84338	5.79337	PTPRR	mRNA	0.482965
A_24_P91852	5.98433	4.85045	DYNLT3	mRNA	0.45569
A_24_P943472	6.40184	5.57057	NR1D2	mRNA	0.562034
A_33_P3227880	3.61722	4.4342	BTN3A2	mRNA	1.76171
A_21_P0012282	4.49219	3.3915	GGT1	mRNA	0.466291
A_23_P161156	3.96858	3.32641	ZNF438	mRNA	0.640747
A_33_P3237050	4.51098	3.32642	OR4K14	mRNA	0.439959
A_33_P3267431	4.84647	5.60187	LOC642648	mRNA	1.6881
A_23_P309803	5.50075	4.15619	ZNF777	mRNA	0.393772
A_23_P214139	7.92205	7.31714	REV3L	mRNA	0.657512
A_33_P3305617	5.47052	4.02642	SPTSSB	mRNA	0.367521
A_24_P206317	4.38975	3.33252	HDAC9	mRNA	0.480553
A_23_P20578	4.46559	3.66921	FAM166B	mRNA	0.575793
A_33_P3399263	5.76595	5.17077	IL15RA	mRNA	0.661961
A_23_P137586	7.01731	6.17983	GMEB1	mRNA	0.55962
A_32_P98298	8.29198	7.56495	DUSP8	mRNA	0.604144
A_32_P827528	4.70374	3.91797	S1PR2	mRNA	0.580041
A_33_P3318534	3.31195	7.7934	ACPL2	mRNA	22.3383
A_23_P144911	4.09169	5.04015	EGFLAM	mRNA	1.92981
A_33_P3316928	3.30623	4.44536	PELI1	mRNA	2.20248
A_33_P3462692	3.94876	4.63617	SNORA58	mRNA	1.61039
A_23_P251717	8.54472	7.95406	WDR45	mRNA	0.664039
A_23_P208389	13.4194	14.1451	AXL	mRNA	1.65365
A_33_P3414949	4.67971	3.84014	PXMP2	mRNA	0.558808
A_33_P3416398	4.23492	3.32784	LOC100129894	mRNA	0.533264
A_21_P0000189	8.97002	8.20773	DR1	mRNA	0.589561
A_23_P99917	9.10769	8.47195	WDR73	mRNA	0.643612
A_23_P214727	6.60555	7.1993	GPR63	mRNA	1.50916
A_24_P248606	7.39109	7.99134	ACSL3	mRNA	1.51598
A_23_P170820	9.75546	8.85359	PUM1	mRNA	0.535192
A_24_P940310	6.50757	5.90805	URB1	mRNA	0.659976
A_33_P3399064	11.9885	16.1945	RN5-8S1	mRNA	18.4554
A_24_P128312	7.49643	6.90761	ZNF79	mRNA	0.664886
A_21_P0013973	3.50133	4.11739	LOC100507161	mRNA	1.53268
A_33_P3303291	3.34364	4.8822	RIPK3	mRNA	2.90505
A_33_P3527317	3.4095	4.00164	LOC148638	mRNA	1.50748
A_33_P3410806	3.33268	3.96923	CLDN10	mRNA	1.5546
A_23_P119857	8.12142	7.47909	TTC32	mRNA	0.640677
A_21_P0000102	14.2619	16.3668	MTRNR2L2	mRNA	4.30142
A_33_P3326553	13.0669	13.6767	TMEM82	mRNA	1.52605
A_33_P3295278	4.81526	3.32049	C1orf185	mRNA	0.354838
A_23_P400298	4.61051	3.32445	PRSS22	mRNA	0.410067
A_24_P270496	4.32918	3.70054	NOVA1	mRNA	0.646788
A_33_P3334155	4.52068	3.32523	LOC100652791	mRNA	0.436652
A_33_P3370521	5.45986	4.5668		mRNA	0.538471
A_23_P124619	4.29561	3.48734	S100A14	mRNA	0.571068
A_33_P3370940	3.32995	4.2077	LAMB1	mRNA	1.8375
A_23_P259098	4.98388	4.16514	ZSCAN16	mRNA	0.566937
A_23_P146576	3.82534	4.62196	GBGT1	mRNA	1.73703
A_23_P90542	3.91189	3.32366	ZNF540	mRNA	0.665158
A_33_P3339187	5.89738	5.17482	LOC100506650	mRNA	0.606021
A_33_P3325758	3.98328	3.33351		mRNA	0.637381
A_33_P3304707	6.2903	7.3641		mRNA	2.10497
A_23_P103361	5.10904	5.81435	LCK	mRNA	1.6305
A_33_P3240263	7.92835	8.77293	POMP	mRNA	1.79574
A_23_P407206	4.65297	3.35753	CLN8	mRNA	0.407413
A_33_P3613000	8.27984	7.32655	ZBTB10	mRNA	0.516455
A_23_P142447	4.93697	3.9925	MYO1F	mRNA	0.51962
A_24_P350589	3.58611	5.18856	RNF150	mRNA	3.0366
A_24_P140788	6.54641	5.71976	FGD2	mRNA	0.563837
A_24_P182929	4.33498	3.32296	KCNAB1	mRNA	0.49585
A_33_P3257297	4.76789	3.32396	CCDC147	mRNA	0.367565
A_33_P3379922	4.09599	3.32696	PROC	mRNA	0.586813
A_33_P3229276	5.566	4.43527	ZSCAN2	mRNA	0.456686
A_23_P309837	4.02791	3.35804	STON2	mRNA	0.628564
A_33_P3399267	4.08003	3.38836	IL15RA	mRNA	0.619137
A_23_P201264	8.56077	7.4888	NMNAT1	mRNA	0.475668
A_33_P3415191	4.57475	3.50607	ATP8B1	mRNA	0.476752
A_33_P3256396	4.37521	3.45537	DOC2B	mRNA	0.528566
A_24_P284523	6.63164	5.6492	MAP3K10	mRNA	0.506123
A_23_P501770	4.72983	3.80682	ATRIP	mRNA	0.527407
A_24_P580698	3.32164	3.98811		mRNA	1.58719
A_33_P3213288	6.96443	7.60924	AIF1	mRNA	1.56354
A_24_P66105	5.52629	4.63562	MAGIX	mRNA	0.539364
A_19_P00317052	7.02224	7.64313	RNF213	mRNA	1.53783
A_33_P3335606	6.23388	5.54662	FAM58BP	mRNA	0.621033
A_33_P3337627	8.42695	9.1188	TRPC6	mRNA	1.61535
A_33_P3350967	4.15804	3.32638	LOC728342	mRNA	0.561885
A_23_P75707	4.32985	3.32612	OR8H1	mRNA	0.498707
A_23_P126103	6.13221	5.12216	CTH	mRNA	0.496527
A_33_P3267081	12.609	13.3085	ZNF771	mRNA	1.62395
A_33_P3382412	7.04756	6.46134	ZNF468	mRNA	0.66609
A_24_P203765	5.47219	4.87229	SLC1A7	mRNA	0.6598
A_24_P845072	6.93525	6.26227	FAM91A1	mRNA	0.627211
A_33_P3304157	4.4582	3.33109	COL19A1	mRNA	0.457831
A_23_P328237	5.6586	4.68103	SPTY2D1	mRNA	0.507833
A_24_P345679	6.67106	5.99799	MLF1	mRNA	0.627171
A_23_P375147	7.64168	7.00362	RC3H2	mRNA	0.642576
A_33_P3366127	8.74639	8.05005	RFPL4A	mRNA	0.617133
A_23_P414273	3.36562	3.96934	C5orf62	mRNA	1.51963
A_32_P8251	8.89314	8.30479	PHRF1	mRNA	0.665103
A_33_P3217983	10.0323	10.9681	ACSL5	mRNA	1.91298
A_23_P150555	3.30351	4.48331	SCGB1D2	mRNA	2.26546
A_24_P497318	4.35108	3.32911	LOC100129973	mRNA	0.492443
A_23_P404134	7.51736	6.87513	TOX4	mRNA	0.640725
A_33_P3347971	4.32176	4.95892	TPD52	mRNA	1.55526
A_23_P26570	4.98086	4.30788	TMED6	mRNA	0.62721
A_24_P184799	5.52463	6.19742	COCH	mRNA	1.59415
A_33_P3353791	4.09323	4.76194	ITGA1	mRNA	1.58964
A_21_P0000039	3.44725	4.30159	DDHD2	mRNA	1.80792
A_23_P337934	5.62518	4.97213	FBLIM1	mRNA	0.635935
A_23_P153251	7.70686	7.03539	ZNF274	mRNA	0.627868
A_33_P3424848	5.86153	5.27018		mRNA	0.663721
A_33_P3239214	4.10873	3.3338	TYR	mRNA	0.584413
A_33_P3244096	4.10565	3.35978	CASK	mRNA	0.596307
A_33_P3349455	5.9906	5.25581		mRNA	0.600905
A_23_P67661	4.65334	3.95188	COX7A1	mRNA	0.61495
A_23_P116902	4.15769	5.62533	ART4	mRNA	2.7657
A_23_P210330	4.45754	3.60006	LGALSL	mRNA	0.551914
A_33_P3259725	3.96516	3.32244	MED12L	mRNA	0.640502
A_33_P3254121	9.97184	10.7172	RNASET2	mRNA	1.6764
A_23_P404606	7.64398	5.87986	C5orf41	mRNA	0.294405
A_23_P153616	6.95564	4.32567	MADCAM1	mRNA	0.161547
A_23_P68511	4.1064	4.9665	ANGPT4	mRNA	1.81516
A_24_P943922	5.46104	4.74907	CACHD1	mRNA	0.610486
A_32_P167239	3.98543	3.39387	AFAP1L1	mRNA	0.663626
A_33_P3329652	4.44357	3.38159	ZFP90	mRNA	0.478975
A_33_P3304506	4.13985	3.33192		mRNA	0.571203
A_32_P154053	5.43095	4.1284	ATG9B	mRNA	0.40541
A_24_P101651	10.7644	10.0249		mRNA	0.598946
A_33_P3359743	5.61471	6.31777		mRNA	1.62795
A_33_P3351356	4.12971	5.12267	ARHGEF10	mRNA	1.99027
A_23_P26994	4.29829	3.3162	GNGT2	mRNA	0.506246
A_19_P00321339	4.91005	3.99374		mRNA	0.529865
A_32_P116606	3.30639	4.22658	LIX1	mRNA	1.89236
A_23_P83094	5.80696	6.45312	TLE4	mRNA	1.565
A_33_P3365845	5.13108	6.21104	NUPL1	mRNA	2.11397
A_32_P26376	4.43106	5.31161	POGLUT1	mRNA	1.84109
A_33_P3316088	4.82099	3.77778		mRNA	0.485248
A_23_P119573	4.07988	3.31763	KCNN1	mRNA	0.589574
A_33_P3381483	3.30966	4.37964	ZNF331	mRNA	2.09941
A_23_P200685	4.22216	3.39505	MARC_2	mRNA	0.563658
A_21_P0014012	5.26907	3.87376	LOC100652740	mRNA	0.380162
A_33_P3224795	7.05337	5.86882	IKZF5	mRNA	0.439963
A_23_P404536	6.99403	5.07458	ENPP3	mRNA	0.264356
A_32_P136351	5.18674	3.98488	SLITRK1	mRNA	0.434715
A_24_P387321	6.00575	5.21623	ZNF44	mRNA	0.578536
A_23_P92230	5.83671	4.87433	TSC22D2	mRNA	0.513211
A_23_P133923	7.43618	6.81221	GPANK1	mRNA	0.648879
A_24_P930111	4.11194	3.38171	SLC4A10	mRNA	0.602807
A_33_P3285799	3.72358	4.86328	AKD1	mRNA	2.20336
A_23_P154306	8.33116	7.74024	TANK	mRNA	0.66392
A_33_P3288219	4.24786	3.4671	FLJ45684	mRNA	0.582061
A_33_P3274439	5.0045	3.38002		mRNA	0.324327
A_33_P3314521	3.81492	4.40742	LOC646851	mRNA	1.50785
A_33_P3396877	9.98608	9.25426	RPP38	mRNA	0.602145
A_23_P62901	6.90839	7.78582	BTG2	mRNA	1.8371
A_33_P3343577	3.97539	3.3844		mRNA	0.663888
A_33_P3238690	7.86255	6.97201	TET2	mRNA	0.539412
A_33_P3276630	4.45355	3.37653	DYNLRB2	mRNA	0.474008
A_33_P3295538	4.40917	3.31219	AMIGO3	mRNA	0.467494
A_23_P250002	6.02772	6.61981	HACE1	mRNA	1.50742
A_23_P403991	3.37251	4.08645	TRPM8	mRNA	1.64028
A_24_P276873	4.31722	3.31366	ERMN	mRNA	0.498766
A_33_P3381851	10.7736	11.7695	KRTAP10-10	mRNA	1.99435
A_23_P43119	4.62833	3.85785	PSKH2	mRNA	0.586222
A_24_P145629	4.86149	3.73141	SERINC2	mRNA	0.45689
A_23_P377291	4.02726	3.31804	TGFA	mRNA	0.611653
A_32_P36942	4.99614	3.55597	TYW5	mRNA	0.368525
A_23_P49674	8.10799	8.72395	ARHGEF15	mRNA	1.53258
A_32_P187663	5.6328	4.92217	ZNF596	mRNA	0.611052
A_23_P421379	4.14935	3.3195	IGF2	mRNA	0.562587
A_23_P93217	4.14963	4.93489	SLC22A7	mRNA	1.72339
A_23_P32847	7.71859	8.30931	GRID2	mRNA	1.506
A_33_P3315263	4.08389	3.37986	KRT79	mRNA	0.613857
A_24_P206702	3.97144	3.36102	FOLR4	mRNA	0.655005
A_33_P3265224	3.99061	3.31632	CEP68	mRNA	0.626643
A_24_P89872	6.2262	5.58562	ZNF189	mRNA	0.641457
A_33_P3290582	3.3405	3.97675		mRNA	1.55428
A_23_P250516	4.34194	3.57454		mRNA	0.587473
A_24_P195669	3.40054	3.99482	MYO15B	mRNA	1.50972
A_33_P3221723	4.64393	3.35253	MGAT4C	mRNA	0.408553
A_23_P431505	3.33153	4.23168	XKR6	mRNA	1.86626
A_23_P250164	3.40288	4.16963	HGD	mRNA	1.70144
A_33_P3424489	5.3995	4.25253		mRNA	0.451574
A_23_P329835	4.04217	3.31489	UTY	mRNA	0.60404
A_19_P00318232	3.31021	3.92493	SHISA9	mRNA	1.53126
A_23_P203841	8.37222	7.69857	BAZ2A	mRNA	0.626921
A_23_P137434	10.6106	10.0229	RNF11	mRNA	0.665392
A_23_P29282	5.18569	4.3202	NPTXR	mRNA	0.548857
A_23_P95453	3.91286	3.31088	NRXN1	mRNA	0.658849
A_33_P3309231	13.9688	13.3514	HSCB	mRNA	0.651845
A_24_P901986	4.29179	3.38334		mRNA	0.532754
A_33_P3452003	9.26545	8.65036	LOC143286	mRNA	0.652889
A_33_P3580508	4.14831	3.31511		mRNA	0.561284
A_33_P3215487	7.50384	6.83228	KIAA0415	mRNA	0.627827
A_23_P205830	7.66795	7.07105	BTBD1	mRNA	0.661172
A_24_P922465	6.29355	5.52425		mRNA	0.586703
A_33_P3228466	7.90308	8.52058	FXYD3	mRNA	1.53421
A_23_P255257	9.26504	8.66364	DCAF12	mRNA	0.659113
A_33_P3210203	3.98109	3.31595	SPIRE2	mRNA	0.630625
A_21_P0013946	3.97964	4.82326	LOC100288368	mRNA	1.79456
A_23_P158041	4.12049	3.3085	AQP7	mRNA	0.569596
A_33_P3346771	4.17683	3.31455	AKD1	mRNA	0.550086
A_24_P567298	10.235	9.2566	CSAG2	mRNA	0.507553
A_23_P112859	4.55091	3.3115	CST1	mRNA	0.423547
A_33_P3379956	7.0085	8.93773	DCDC1	mRNA	3.80853
A_23_P209731	3.89164	4.72515	ARMC9	mRNA	1.78202
A_33_P3272823	9.35587	10.0764	MAG	mRNA	1.64777
A_33_P3343545	9.63402	8.63962	NFKBIB	mRNA	0.501945
A_24_P289273	4.30124	4.90465	RGR	mRNA	1.5193
A_33_P3718274	6.49904	5.7151	LOC285629	mRNA	0.580778
A_23_P144999	5.84155	5.04986	RAPGEF6	mRNA	0.57767
A_33_P3267814	3.37394	4.49268	MICAL3	mRNA	2.17158
A_32_P416161	4.37431	3.30999	XKRX	mRNA	0.4782
A_33_P3401003	4.23484	3.35901	C7orf71	mRNA	0.544939
A_33_P3309626	4.11029	3.319	ADAMTS17	mRNA	0.57783
A_24_P728006	6.3222	7.04038		mRNA	1.6451
A_33_P3219090	5.17664	6.24462	INSIG1	mRNA	2.09649
A_23_P54918	3.31573	3.90662	LDHD	mRNA	1.50618
A_23_P137984	13.9515	13.178	S100A10	mRNA	0.584996
A_33_P3210303	6.34786	5.40955		mRNA	0.521844
A_33_P3355831	8.7175	8.0925	ZNF213	mRNA	0.648417
A_23_P90743	3.90678	3.30796	REG1A	mRNA	0.660294
A_23_P354288	3.99761	3.3197	FAM71A	mRNA	0.62507
A_23_P200670	4.90275	3.32736	WDR78	mRNA	0.335552
A_23_P424900	7.10252	7.75593	C1orf88	mRNA	1.57288
A_33_P3307775	3.39812	4.01946	DENR	mRNA	1.5383
A_23_P361381	5.16282	4.04241	DMC1	mRNA	0.459964
A_33_P3397323	5.21373	3.98073	ZNF441	mRNA	0.42543
A_33_P3221960	5.61819	6.74393	IL18RAP	mRNA	2.18213
A_23_P142560	7.48999	6.6941	ZEB2	mRNA	0.575988
A_24_P930926	5.11609	3.5412	BAG4	mRNA	0.335669
A_23_P26771	4.52123	3.3122	CD300C	mRNA	0.432558
A_23_P501080	9.11767	8.04344	ZNF92	mRNA	0.474923
A_33_P3212804	3.43913	4.29111	C22orf42	mRNA	1.80498
A_33_P3296831	4.71345	5.33247	TP73	mRNA	1.53583
A_33_P3413667	4.82782	3.86321	ABL2	mRNA	0.512417
A_33_P3250745	3.37733	4.44808	DCAF8L1	mRNA	2.10052
A_33_P3229809	3.3421	3.95834	FLJ25363	mRNA	1.53288
A_24_P233014	4.13452	3.31915	KIF19	mRNA	0.568264
A_33_P3246733	8.16461	7.46899	MNT	mRNA	0.617445
A_23_P124988	4.07046	4.77099	KCNH4	mRNA	1.6251
A_24_P321634	6.55975	5.84155	ZMYM5	mRNA	0.607853
A_33_P3400424	6.84888	6.16691	ZNF615	mRNA	0.62331
A_33_P3232120	7.09863	6.49083	NELF	mRNA	0.656195
A_33_P3284045	4.45499	3.32078	NEK10	mRNA	0.455583
A_33_P3287731	5.37014	5.97699	KAT6B	mRNA	1.52293
A_33_P3288364	8.04051	8.89754	SPATA2L	mRNA	1.81131
A_33_P3357580	4.36136	3.37136	MRTO4	mRNA	0.503476
A_23_P53891	4.65742	3.38124	KLF5	mRNA	0.412889
A_24_P22981	6.46847	5.60107	ZNF253	mRNA	0.548133
A_23_P93009	8.09313	7.31465	SRP19	mRNA	0.582979
A_33_P3280120	4.04007	3.30576	CACNA1B	mRNA	0.601102
A_33_P3317797	5.41311	6.08603	SLC2A5	mRNA	1.5943
A_23_P311192	5.33754	3.81158	SPTLC1	mRNA	0.347249
A_33_P3321462	4.35037	5.25948	OR5B21	mRNA	1.87789
A_23_P335039	6.99237	6.3977	ZNF721	mRNA	0.662195
A_23_P65230	4.45114	5.11318	TMTC4	mRNA	1.58232
A_32_P22078	12.1452	11.0943	RPS9	mRNA	0.482665
A_33_P3249259	5.03186	5.91748	TGM6	mRNA	1.84756
A_24_P261169	3.6241	4.26219	SEMA4D	mRNA	1.55628
A_33_P3304963	6.36845	5.60847	LRRC27	mRNA	0.590505
A_23_P132341	8.51417	6.493	C22orf46	mRNA	0.246359
A_33_P3273143	4.40818	3.44333	SLC35E4	mRNA	0.512333
A_23_P356330	7.88198	7.17075	PPPDE2	mRNA	0.610797
A_33_P3262440	5.8169	5.05211	LOC645202	mRNA	0.588541
A_33_P3218178	4.45622	3.75086	MCART6	mRNA	0.613289
A_23_P78742	3.32474	4.30611	FLT3LG	mRNA	1.97435
A_23_P370454	4.67519	3.64772	KCNAB3	mRNA	0.49057
A_24_P408321	5.21052	3.90305	OSBPL2	mRNA	0.404029
A_23_P127652	5.36245	4.42615	ZNF202	mRNA	0.522571
A_24_P391574	3.35043	4.55742	LDLRAD3	mRNA	2.30855
A_33_P3214501	9.59278	8.99179	AEN	mRNA	0.659303
A_21_P0000051	5.20034	3.31153	DISC1	mRNA	0.27003
A_33_P3357421	4.85883	4.16321		mRNA	0.617443
A_33_P3331080	6.30722	5.50131	SEC24A	mRNA	0.572004
A_24_P370472	4.96704	3.33861	HLA-DRB4	mRNA	0.323439
A_19_P00320948	9.27323	8.65893		mRNA	0.653248
A_33_P3233560	7.49044	8.72878	UROS	mRNA	2.35927
A_24_P345002	5.11386	4.499	NUDT11	mRNA	0.652992
A_24_P353103	4.99842	3.5925	ZNF599	mRNA	0.377377
A_33_P3326927	5.00017	4.13188	ZNF19	mRNA	0.547795
A_21_P0014042	4.99231	4.25704	SIRPB1	mRNA	0.600709
A_23_P111481	10.1618	9.48879	SRRT	mRNA	0.627201
A_32_P48466	5.34132	4.25368	LCA5L	mRNA	0.470529
A_24_P55250	12.003	11.205	HDDC2	mRNA	0.575138
A_33_P3308332	3.34238	4.08066	PLEKHB1	mRNA	1.66819
A_24_P93855	8.5727	7.87977	FOXP4	mRNA	0.618596
A_24_P376441	5.18215	3.30199	TAF5L	mRNA	0.271653
A_33_P3325404	4.42062	3.55021	CRIP3	mRNA	0.54699
A_33_P3479066	7.74904	7.10296	RPL13P5	mRNA	0.639015
A_33_P3296198	17.3294	16.6418	C5orf63	mRNA	0.620887
A_23_P200493	7.76452	8.45368	LBR	mRNA	1.61235
A_33_P3303015	13.2476	12.4376	RPS9	mRNA	0.570381
A_23_P357284	4.34259	3.58645	GPR4	mRNA	0.592079
A_21_P0013342	4.30706	3.31269	CCZ1	mRNA	0.501955
A_23_P209689	6.31692	5.56062	ROCK2	mRNA	0.592013
A_33_P3266265	5.37229	4.52822	FAM108B1	mRNA	0.557068
A_23_P33326	5.69061	6.34269	ADRA1B	mRNA	1.57143
A_33_P3241388	4.52722	3.82816	SLC4A5	mRNA	0.615973
A_23_P216052	4.42081	3.3019	FAM83A	mRNA	0.460442
A_33_P3489228	4.12088	3.30136	PTPN20A	mRNA	0.566629
A_24_P196499	3.35506	4.46213	ARID4B	mRNA	2.15408
A_23_P211227	7.77576	7.04153	POFUT2	mRNA	0.60114
A_24_P306594	5.01687	3.62869	LOC100506310	mRNA	0.382045
A_33_P3369581	11.645	10.9628	EIF3G	mRNA	0.623218
A_33_P3474250	8.69722	9.40404	LOC283270	mRNA	1.6322
A_19_P00317835	9.18739	8.59656		mRNA	0.663962
A_33_P3290617	3.96072	3.30857		mRNA	0.636329
A_24_P636332	11.3115	10.2787	CCDC84	mRNA	0.488793
A_33_P3360197	3.91264	3.30623		mRNA	0.65683
A_33_P3423570	6.44119	5.63414	METRN	mRNA	0.571549
A_24_P319684	6.33312	5.45514	CCDC121	mRNA	0.544128
A_33_P3223022	3.34704	4.52697		mRNA	2.26566
A_24_P349117	3.37378	3.99092	GPR158	mRNA	1.53383
A_23_P167805	4.17859	3.30234	B3GAT2	mRNA	0.544781
A_24_P119259	6.84427	6.04199	BLZF1	mRNA	0.573444
A_23_P28598	6.68344	5.99014	DLX2	mRNA	0.618437
A_23_P50535	11.3625	10.6265	DMPK	mRNA	0.600405
A_33_P3273854	7.72622	8.51054	NAALADL2	mRNA	1.72228
A_33_P3267482	9.25015	10.1287	KIAA1804	mRNA	1.83855
A_23_P147839	5.64144	4.7341	EPHA5	mRNA	0.53317
A_32_P170003	7.38508	6.7825	TRAF3IP1	mRNA	0.658579
A_23_P130149	6.72732	6.01093	ENO3	mRNA	0.608616
A_23_P30913	4.63938	5.49047	HLA-DPA1	mRNA	1.80387
A_33_P3259507	6.34326	5.43079	FBXO10	mRNA	0.531275
A_33_P3281333	4.60936	4.01165	SNTB2	mRNA	0.660801
A_33_P3342598	4.35263	3.30149	PRKG2	mRNA	0.482586
A_23_P82588	4.87401	4.14369	C7orf55	mRNA	0.602773
A_23_P36305	5.03935	4.10879	ATG16L2	mRNA	0.524655
A_23_P402778	4.10983	3.31627	TRIM40	mRNA	0.576917
A_33_P3423270	8.53887	6.94023	TMEM40	mRNA	0.330188
A_33_P3709173	3.36191	5.0341	PHTF2	mRNA	3.18698
A_23_P311010	9.37433	10.0791	SPRY3	mRNA	1.62993
A_24_P655458	3.9501	3.29955	TREML4	mRNA	0.637037
A_33_P3257728	4.8369	3.3058	C1RL	mRNA	0.346014
A_24_P367432	3.31019	4.43366		mRNA	2.17869
A_33_P3394868	4.57873	3.55562	LOC388588	mRNA	0.492052
A_23_P53788	8.59776	7.98734	MTIF3	mRNA	0.655009
A_33_P3323435	4.06025	3.29907	MAP3K9	mRNA	0.590013
A_23_P379649	5.28415	4.31199	BMF	mRNA	0.509744
A_33_P3463355	4.46461	3.61337	LOC286121	mRNA	0.554307
A_33_P3280346	3.95007	4.87258	LOC100130857	mRNA	1.89541
A_33_P3273629	4.89157	5.73582	CCDC144A	mRNA	1.79532
A_23_P45970	7.6706	7.05296	C1orf109	mRNA	0.651739
A_33_P3384775	7.33901	6.61043	ZNF295	mRNA	0.603494
A_33_P3631022	4.79219	5.46213	LOC100270680	mRNA	1.59101
A_23_P27649	6.38074	5.23218	ZNF433	mRNA	0.451077
A_33_P3356092	5.3283	4.73285	BTBD9	mRNA	0.66184
A_33_P3316233	5.60132	4.95353	MRPS18C	mRNA	0.638258
A_24_P237661	4.2294	3.30051	NCOR1	mRNA	0.525261
A_24_P261470	3.31321	3.97521	NRXN2	mRNA	1.58226
A_24_P53241	3.86354	4.56673	MYOCD	mRNA	1.62811
A_23_P305033	8.31308	7.56383	TAB3	mRNA	0.594915
A_32_P6015	4.41061	5.03557	MNX1	mRNA	1.54217
A_33_P3344127	11.3265	12.0357	HIST1H2AC	mRNA	1.63483
A_23_P336929	4.43399	3.30192	MED29	mRNA	0.456259
A_24_P336718	5.01135	4.32985	RABIF	mRNA	0.623515
A_24_P481783	5.72747	4.92517	UBAP1L	mRNA	0.573432
A_32_P89679	8.61512	9.26679	ALG10B	mRNA	1.57098
A_23_P333592	4.10893	3.29804	ZNF547	mRNA	0.570029
A_33_P3393851	5.29843	5.88769	ATP2B2	mRNA	1.50447
A_33_P3268567	5.20234	3.80892	NCK2	mRNA	0.380661
A_23_P370162	4.58273	3.95556	XRRA1	mRNA	0.647449
A_33_P3268310	3.37899	4.9067	LIMS3L	mRNA	2.88328
A_21_P0013767	5.22177	3.99438	LOC550643	mRNA	0.427089
A_33_P3257609	5.22003	5.85173	PPP1R12B	mRNA	1.54939
A_21_P0000001	4.49494	5.14422	OR2F2	mRNA	1.56838
A_32_P799227	3.48097	4.59466	FAM22A	mRNA	2.16398
A_23_P206661	7.20229	6.48891	NQO1	mRNA	0.609889
A_33_P3708658	4.35989	3.29923	FLJ39051	mRNA	0.479411
A_33_P3383626	4.01448	3.2996	ZSCAN5D	mRNA	0.609257
A_23_P304511	5.53109	4.38021	ZNF397	mRNA	0.450352
A_33_P3330099	4.50584	3.31106	ARSD	mRNA	0.436854
A_23_P72912	4.82654	5.62867	SLC4A8	mRNA	1.74368
A_33_P3325285	5.277	3.29802		mRNA	0.253669
A_23_P142096	5.11119	5.84703	GPR32	mRNA	1.66536
A_33_P3235925	8.34115	7.68777	PRKRIP1	mRNA	0.635787
A_33_P3503408	5.06854	5.83291	LOC221946	mRNA	1.69863
A_23_P140035	7.09798	5.84138	WBP4	mRNA	0.418529
A_23_P129085	7.23456	6.63377	SPESP1	mRNA	0.659389
A_23_P39766	5.88636	4.59191	GLS	mRNA	0.407691
A_33_P3268798	5.39955	4.7822	ADAT2	mRNA	0.651864
A_23_P69020	6.30075	6.92069	GABRR3	mRNA	1.53681
A_32_P101779	3.60196	4.70196	SEC14L3	mRNA	2.14355
A_23_P349343	3.95677	3.30246	ALS2CR12	mRNA	0.63538
A_23_P84782	9.50431	8.84128	THAP4	mRNA	0.631551
A_21_P0014018	4.43148	3.30118	LOC100652736	mRNA	0.456821
A_24_P940149	5.43584	6.19918	C2CD2	mRNA	1.69741
A_23_P2922	5.98149	5.34513	MBIP	mRNA	0.64333
A_33_P3387696	4.71959	5.3386	TMBIM4	mRNA	1.53583
A_24_P87114	7.38717	6.73552	USP30	mRNA	0.636549
A_32_P19752	3.93432	5.38538	FAM76B	mRNA	2.73408
A_23_P8640	6.68734	5.97211	GPER	mRNA	0.609109
A_33_P3236651	11.5572	10.8521	MAP2K7	mRNA	0.613425
A_33_P3221613	4.23388	3.29767		mRNA	0.522605
A_23_P92161	7.83104	6.3503	ARL14	mRNA	0.358305
A_24_P419132	7.36117	8.1471	CENPI	mRNA	1.72421
A_33_P3352980	3.35812	4.39354		mRNA	2.04971
A_24_P21715	5.4715	6.11577	RAD9A	mRNA	1.56295
A_23_P425814	3.34352	4.30829	DEFB106B	mRNA	1.95175
A_32_P396186	6.08363	3.29815	TRIM66	mRNA	0.14504
A_23_P137896	3.31836	4.28738	OXCT2	mRNA	1.95751
A_33_P3333648	5.39879	6.84779	OR51I2	mRNA	2.73019
A_33_P3249529	8.39338	9.11898	PCNX	mRNA	1.6536
A_32_P86739	7.02776	6.02203	C10orf114	mRNA	0.498018
A_33_P3387320	4.99303	4.39723	RPL31	mRNA	0.661675
A_23_P151307	4.38678	3.29724	RAPGEF3	mRNA	0.46991
A_23_P217621	4.8678	3.75248	TAF7L	mRNA	0.461586
A_33_P3321382	3.3051	4.05472	CNTNAP3B	mRNA	1.68134
A_33_P3243168	4.25238	4.94493	MZF1	mRNA	1.61614
A_33_P3325847	3.35588	4.15084		mRNA	1.73503
A_23_P79911	8.87871	8.16886	PSMF1	mRNA	0.611384
A_33_P3259542	4.29754	3.29754	WDR5B	mRNA	0.500002
A_24_P932418	5.1169	5.989	AP2A2	mRNA	1.83033
A_24_P184388	4.42207	3.30357	LRTOMT	mRNA	0.460575
A_24_P27234	3.92649	3.29636	SOX5	mRNA	0.64612
A_23_P20275	4.33095	3.62624	PLEKHF2	mRNA	0.613567
A_24_P289648	3.30463	3.91115	HFE	mRNA	1.52258
A_23_P384044	3.31739	4.33189	CNIH3	mRNA	2.0202
A_33_P3359061	5.2688	5.94617	YJEFN3	mRNA	1.59922
A_23_P416581	4.49766	5.18777	GNAZ	mRNA	1.61341
A_33_P3502305	4.43153	3.62314	HERC2P7	mRNA	0.57102
A_33_P3360942	6.66736	7.3707	SCAMP1	mRNA	1.62826
A_24_P97836	6.48488	5.29766	RAD17	mRNA	0.439148
A_33_P3257486	6.95143	7.54182	LOC651536	mRNA	1.50566
A_33_P3329839	9.65751	8.9803	CDK2AP2	mRNA	0.625371
A_24_P92174	3.37319	4.53324		mRNA	2.23464
A_33_P3316835	3.3227	4.4809	C4orf21	mRNA	2.23179
A_24_P320033	3.35876	4.74788	CD80	mRNA	2.61918
A_33_P3266078	4.5857	3.53833	OR2AG1	mRNA	0.483849
A_24_P400507	4.37289	5.27265	C3orf64	mRNA	1.86576
A_23_P34031	3.36594	4.25481	XAGE2B	mRNA	1.85173
A_21_P0011897	7.13429	6.44593	SEPT_14	mRNA	0.620561
A_33_P3216316	7.89474	7.14025	TRIM41	mRNA	0.592753
A_33_P3288209	4.5775	3.94791	DNM1	mRNA	0.646363
A_23_P402319	6.89781	7.82376	GAPT	mRNA	1.89994
A_23_P78479	4.12796	4.83159	ZIM2	mRNA	1.62859
A_24_P402438	6.90761	5.76294	TGFB2	mRNA	0.452294
A_24_P915806	3.3549	4.20307	HNMT	mRNA	1.80021
A_33_P3707547	3.3711	4.42842	LOC541467	mRNA	2.08106
A_23_P346390	3.36003	4.57121	CXorf36	mRNA	2.31527
A_33_P3215647	6.59198	7.84326	FAM113B	mRNA	2.38052
A_23_P104804	4.62539	3.70452	ZBTB16	mRNA	0.528192
A_23_P125435	4.49509	3.31362	GABRB1	mRNA	0.440903
A_23_P50646	7.72818	8.63418	LOC390940	mRNA	1.87383
A_24_P331830	4.49759	3.30753	KAZN	mRNA	0.438284
A_23_P341443	10.0704	9.36322	MNT	mRNA	0.612532
A_33_P3697530	5.31607	4.65218	SEMA4D	mRNA	0.631173
A_33_P3398331	5.06518	4.07528	MMP24	mRNA	0.503515
A_19_P00318978	4.279	5.26508		mRNA	1.98079
A_33_P3274528	5.98005	6.86402	C9orf153	mRNA	1.84544
A_24_P357468	5.30183	6.15656		mRNA	1.80842
A_23_P121614	3.36841	4.51313	MUC7	mRNA	2.21103
A_33_P3246017	3.36949	4.28763	CTAGE5	mRNA	1.88968
A_32_P902988	5.34489	6.24734	MATN1	mRNA	1.86923
A_24_P37409	4.52409	5.17328	DUSP2	mRNA	1.56829
A_24_P14010	6.80834	5.85914	NMT1	mRNA	0.517919
A_23_P349025	4.51	3.47428	SAMD15	mRNA	0.487773
A_33_P3245631	9.70504	6.14158	TTC39A	mRNA	0.0845848
A_33_P3275362	3.35036	4.43148	DUOXA2	mRNA	2.11569
A_23_P88602	5.0716	5.66781	MEIS2	mRNA	1.51175
A_32_P109922	5.89878	4.89947	ZFAT	mRNA	0.500237
A_23_P300076	6.64149	5.88817	IQCG	mRNA	0.593236
A_33_P3258617	4.71012	3.30369	PLIN2	mRNA	0.377244
A_32_P85813	4.24771	5.19224	RAP1GDS1	mRNA	1.92457
A_24_P32692	3.36109	4.34492	TRPM6	mRNA	1.9777
A_24_P396720	6.64175	5.07226	PPP1CB	mRNA	0.336929
A_23_P89302	3.96999	3.29973	CACNG1	mRNA	0.628393
A_33_P3407339	3.29593	4.22577	C6orf204	mRNA	1.90506
A_23_P356122	7.98721	7.30332	ZNF451	mRNA	0.622484
A_33_P3246068	7.18638	6.18012	LAMTOR2	mRNA	0.497835
A_33_P3245784	4.33542	5.13344	ZNF620	mRNA	1.73871
A_33_P3214072	8.76779	9.51514	LOC729175	mRNA	1.6787
A_33_P3245606	4.45203	3.56334	BHLHA9	mRNA	0.540104
A_23_P354805	3.33862	4.14706	KLF12	mRNA	1.75132
A_23_P316850	12.2214	11.5432	ODF3L2	mRNA	0.624948
A_33_P3307363	4.44488	3.54973	LPHN2	mRNA	0.537691
A_33_P3271410	5.73858	4.00294	THAP9	mRNA	0.300276
A_33_P3327647	4.09676	3.29514		mRNA	0.573706
A_23_P94301	8.80997	8.09718	TSTA3	mRNA	0.610136
A_23_P218068	5.61323	5.00623	PLEKHA5	mRNA	0.65656
A_33_P3333603	4.53384	3.30007	SMOC1	mRNA	0.425204
A_33_P3360555	6.2551	5.5451	ZNF444	mRNA	0.61132
A_23_P142146	14.0251	13.4361	RPL18	mRNA	0.664819
A_33_P3354604	4.4704	5.10149		mRNA	1.54873
A_33_P3422897	6.09433	6.68404	ABCA1	mRNA	1.50494
A_23_P165707	4.60175	3.30594	LYG1	mRNA	0.407308
A_33_P3415032	6.08579	6.88579	KCNA3	mRNA	1.7411
A_33_P3220919	4.69698	4.0436	ADRBK2	mRNA	0.635786
A_32_P159612	6.35769	7.03797	ACCN1	mRNA	1.60245
A_23_P150080	10.6095	9.94588	RPP38	mRNA	0.631301
A_33_P3347320	5.8308	7.16232	LOC100133190	mRNA	2.51668
A_23_P14515	3.40765	4.00326	ACOT4	mRNA	1.51111
A_24_P89911	7.89303	6.50338	NAIF1	mRNA	0.381657
A_33_P3377060	8.48821	9.07774	SSR1	mRNA	1.50476
A_23_P46429	11.1351	11.8671	CYR61	mRNA	1.66093
A_21_P0011872	4.24486	5.37272	SPEG	mRNA	2.18535
A_33_P3316093	5.29913	6.23471		mRNA	1.91266
A_33_P3293381	6.0575	6.67939	RASSF4	mRNA	1.53889
A_21_P0000095	6.43212	7.11049	HDHD1	mRNA	1.60033
A_33_P3272921	3.36398	4.89587	ARID3A	mRNA	2.89164
A_33_P3231645	5.47254	4.32758		mRNA	0.4522
A_19_P00315717	10.5432	9.95593	FAM200B	mRNA	0.665611
A_33_P3385081	3.3667	6.31038		mRNA	7.6937
A_33_P3268652	4.07578	3.30767	SLC2A11	mRNA	0.587186
A_33_P3337277	5.75136	6.4709	LOC100129846	mRNA	1.64666
A_32_P199462	3.3233	6.73728	C2orf80	mRNA	10.6588
A_33_P3282740	4.79816	4.09385		mRNA	0.613735
A_23_P311780	6.39453	5.47541	LYPD4	mRNA	0.528829
A_24_P570049	3.35713	4.30492	PPARA	mRNA	1.92891
A_23_P308136	6.06059	5.43123	TRIM50	mRNA	0.646463
A_23_P421054	4.92945	3.2988	C6orf165	mRNA	0.322945
A_21_P0003267	3.32288	5.69727	LOC100508383	mRNA	5.18516
A_33_P3344423	4.15761	3.57139	NCR3	mRNA	0.666086
A_23_P21134	9.74806	7.88472	DDIT3	mRNA	0.274839
A_33_P3329444	6.16777	5.06199	MAMSTR	mRNA	0.46465
A_33_P3400258	3.99792	3.29496	C10orf129	mRNA	0.614309
A_33_P3327479	4.61618	3.33808	ZDHHC3	mRNA	0.412337
A_23_P63972	3.62729	4.99581		mRNA	2.58206
A_24_P56330	4.5676	3.81906	C13orf16	mRNA	0.595207
A_23_P149613	5.86574	6.48494	FMO1	mRNA	1.53602
A_23_P360964	3.46588	4.08458	DACT3	mRNA	1.53549
A_32_P394951	3.35223	4.18084	NTN5	mRNA	1.77597
A_33_P3304107	4.50304	3.30298	KLHL28	mRNA	0.435259
A_24_P288298	4.27523	5.51134	KIR2DL4	mRNA	2.35563
A_23_P308839	4.28949	3.30101	TMEM132D	mRNA	0.504008
A_33_P3410724	9.78244	9.03311	SDHC	mRNA	0.594881
A_33_P3382606	3.86799	4.55193	FBXW12	mRNA	1.60652
A_33_P3217218	3.35185	4.40753	AGPAT5	mRNA	2.0787
A_33_P3385436	7.07105	6.3798	PLAC8L1	mRNA	0.619318
A_33_P3728698	4.52814	5.19698	FLJ45248	mRNA	1.58979
A_33_P3298535	12.0114	11.2291	ROMO1	mRNA	0.581445
A_33_P3334092	3.32515	4.11444		mRNA	1.72822
A_32_P50431	5.03836	3.29944	ST13	mRNA	0.299593
A_23_P36865	4.68983	5.35744	CEP290	mRNA	1.58843
A_33_P3543013	4.0255	4.88863	OR5AK4P	mRNA	1.81898
A_33_P3372293	4.06274	3.30672	ZNF81	mRNA	0.592127
A_33_P3228435	5.60763	4.95148	FXYD1	mRNA	0.634567
A_23_P15944	8.5396	7.86954	ELAC1	mRNA	0.628481
A_23_P301886	3.93018	3.32117	SIM2	mRNA	0.655649
A_23_P207174	5.63019	6.22166	GH2	mRNA	1.50679
A_24_P178065	6.17667	7.07393	PHLDB2	mRNA	1.86253
A_33_P3372859	8.03727	8.87425	DDX54	mRNA	1.78632
A_33_P3257574	4.92403	3.65241		mRNA	0.414194
A_33_P3318653	3.30779	3.89447	OR5H6	mRNA	1.50179
A_24_P925040	3.69647	4.58408	CAV2	mRNA	1.85011
A_32_P182394	7.10915	6.32024	ZNF77	mRNA	0.578784
A_33_P3291092	3.34858	4.38608	THSD1	mRNA	2.05266
A_24_P200023	3.60709	4.38214	IL1R1	mRNA	1.71124
A_23_P320242	7.71643	7.12668	KIAA1324L	mRNA	0.66446
A_23_P91250	3.92599	3.30667	ZNF334	mRNA	0.650979
A_33_P3265159	5.424	4.47375	GAPVD1	mRNA	0.517545
A_23_P202053	3.2966	4.15006	ITIH2	mRNA	1.80683
A_33_P3226995	3.61198	4.23326	CD7	mRNA	1.53824
A_21_P0011503	3.3535	4.38148	LOC400499	mRNA	2.03917
A_23_P170608	5.71247	4.85152	TSPYL2	mRNA	0.550591
A_23_P358709	5.80073	3.29512	AHRR	mRNA	0.176091
A_33_P3373775	10.9772	11.6388	BCL2L15	mRNA	1.5818
A_33_P3211260	6.1885	5.59606	DBNL	mRNA	0.66322
A_23_P129577	4.9793	4.16481	TIGD7	mRNA	0.56861
A_23_P166566	4.30987	3.30686	CCDC48	mRNA	0.498956
A_33_P3224190	3.31234	4.53412	SLC29A4	mRNA	2.33235
A_23_P336663	3.30261	4.22235	SLC7A13	mRNA	1.89178
A_33_P3398406	3.33835	3.99836	GLP2R	mRNA	1.5801
A_33_P3321442	4.16882	3.33975		mRNA	0.562889
A_33_P3346032	3.36857	4.56148	LOC727808	mRNA	2.28612
A_33_P3288484	5.46941	6.10372	LYRM2	mRNA	1.55219
A_33_P3307990	5.42031	6.51914	MASP2	mRNA	2.1418
A_33_P3741835	3.29706	4.25776	ZCCHC23	mRNA	1.94626
A_24_P40907	3.34333	5.19729	PPAPDC2	mRNA	3.61491
A_33_P3423425	4.09784	4.83171	ZNF770	mRNA	1.66309
A_33_P3361891	4.2777	5.07308	TMPRSS7	mRNA	1.73553
A_23_P217704	4.13626	3.31976	GYG2	mRNA	0.567819
A_33_P3303890	3.33446	4.03986		mRNA	1.6306
A_24_P832156	7.50513	6.84387	FAM120AOS	mRNA	0.632328
A_23_P348146	6.19145	5.57372	SLAIN1	mRNA	0.651698
A_23_P62647	3.35578	4.80997	SLAMF1	mRNA	2.74002
A_23_P80684	4.44759	5.49372	PHF7	mRNA	2.06498
A_23_P4545	5.1211	4.42191	MRO	mRNA	0.615917
A_23_P7397	4.74758	3.30649	PCDHB10	mRNA	0.368289
A_23_P138480	3.79689	4.67015	C10orf95	mRNA	1.83179
A_32_P133916	8.05893	3.30172	BNC2	mRNA	0.0369774
A_33_P3364488	3.30313	4.01433	FCAMR	mRNA	1.63717
A_23_P393025	3.50384	4.61391	SPATA4	mRNA	2.15857
A_24_P940086	4.29958	3.31093	NXPH3	mRNA	0.503947
A_23_P56288	10.0183	10.6795	LENG8	mRNA	1.58141
A_23_P510	3.34234	4.69121	PLD5	mRNA	2.54712
A_33_P3334688	5.13148	4.44423	CPNE2	mRNA	0.621037
A_23_P170186	5.7928	5.18842	OPLAH	mRNA	0.657755
A_24_P157424	6.74012	6.04826	NCBP2	mRNA	0.619055
A_33_P3417532	4.21634	3.44855	ILDR1	mRNA	0.587319
A_19_P00315843	7.42954	8.10622	SCARNA16	mRNA	1.59846
A_24_P50245	3.91729	4.85377	HLA-DMA	mRNA	1.91386
A_32_P139229	6.29011	5.70362	ZNF543	mRNA	0.665961
A_33_P3265374	11.0263	10.2773	HOMER3	mRNA	0.595021
A_23_P69573	3.68248	4.29534	GUCY1A3	mRNA	1.52928
A_23_P386364	7.48456	6.73173	HDX	mRNA	0.593439
A_33_P3421476	7.41632	8.34981		mRNA	1.90989
A_33_P3344039	7.48036	6.85772	RABL2A	mRNA	0.649483
A_23_P49009	7.69976	8.28588	LPCAT4	mRNA	1.5012
A_23_P361448	3.92096	4.88768	SESN3	mRNA	1.95439
A_33_P3260862	5.40242	6.03634		mRNA	1.55178
A_32_P2103	8.86778	8.25523		mRNA	0.654037
A_19_P00322906	8.18164	7.2592	C17orf51	mRNA	0.527616
A_23_P324989	3.32264	4.92581	RECQL5	mRNA	3.03809
A_33_P3225567	4.49694	5.35999	TRMT2B	mRNA	1.81888
A_23_P139099	6.97656	8.05005	OR4A15	mRNA	2.10451
A_32_P41292	11.4593	10.8588	VDAC2	mRNA	0.659494
A_24_P142269	5.23601	4.58876	HIRIP3	mRNA	0.638496
A_23_P258002	7.03088	6.15134	CDKN2AIP	mRNA	0.543541
A_33_P3464855	3.30278	4.22283	DKFZP586B0319	mRNA	1.89218
A_23_P430902	6.82604	6.20791	MORN4	mRNA	0.651516
A_23_P106806	4.28062	3.53661	PRSS27	mRNA	0.597075
A_33_P3255509	8.09853	8.73984	FCHO1	mRNA	1.55975
A_33_P3290567	3.32874	4.46857	WEE1	mRNA	2.20356
A_33_P3455790	9.06687	9.76539		mRNA	1.62284
A_33_P3278490	4.37926	3.29725	LOC286238	mRNA	0.472371
A_33_P3218089	3.76555	5.15672	CLDN24	mRNA	2.62292
A_33_P3368750	4.12478	5.45873	PAQR5	mRNA	2.52093
A_33_P3298139	8.30357	7.05854	CRLF2	mRNA	0.421898
A_23_P99625	4.15578	3.29884	FITM1	mRNA	0.552124
A_23_P254031	8.11271	7.44234	TTF1	mRNA	0.628347
A_24_P37519	7.78661	6.67621	LZTFL1	mRNA	0.463167
A_33_P3227482	4.49031	3.75804	FLJ43944	mRNA	0.601954
A_33_P3315959	3.29941	5.34548	LGSN	mRNA	4.12979
A_32_P221822	5.34627	5.97499	RRP15	mRNA	1.54619
A_33_P3388006	3.30239	4.02809	SPICE1	mRNA	1.6537
A_23_P353524	4.34888	5.31122	IVL	mRNA	1.94846
A_32_P98227	11.0854	11.9335	LDB3	mRNA	1.80004
A_23_P68472	11.2904	10.4698	DPM1	mRNA	0.566228
A_23_P330070	3.37478	4.60962	TFPI	mRNA	2.35355
A_24_P342632	4.73018	3.78715	AK5	mRNA	0.520139
A_33_P3335498	4.60493	5.4679	KLF8	mRNA	1.81877
A_23_P315910	7.22556	3.52429	TCEB3C	mRNA	0.0768787
A_33_P3422659	3.3119	4.69935	GDAP1	mRNA	2.61616
A_23_P98763	7.40435	6.75189	LRTOMT	mRNA	0.636193
A_33_P3401711	3.31706	4.18697	USH1G	mRNA	1.82756
A_24_P208081	3.31111	4.87933	PLA2G2F	mRNA	2.96539
A_33_P3666797	5.69566	6.3222	GPR180	mRNA	1.54386
A_33_P3282522	4.70744	3.29684	GCNT7	mRNA	0.376157
A_23_P427645	4.96069	3.30198	TLL1	mRNA	0.316722
A_33_P3331237	7.95103	8.63711	G3BP1	mRNA	1.6089
A_33_P3423027	4.25647	5.30048	NRL	mRNA	2.06195
A_23_P159741	8.6565	7.9239	BCOR	mRNA	0.601819
A_21_P0000082	6.07095	6.98917	LARP4	mRNA	1.88978
A_33_P3308744	4.88427	5.63706	LAMA4	mRNA	1.68505
A_23_P82324	3.33861	4.20523	CARD11	mRNA	1.82338
A_23_P125748	3.52351	4.46272	ZMAT1	mRNA	1.91747
A_33_P3230748	3.37034	5.85863		mRNA	5.61112
A_24_P303524	6.70062	4.58932	MICALL2	mRNA	0.231438
A_33_P3379535	7.16266	6.46631		mRNA	0.617131
A_33_P3355230	6.69418	7.43225	LAIR1	mRNA	1.66793
A_33_P3279158	7.2745	6.62889	NBPF6	mRNA	0.639224
A_33_P3383422	5.85146	5.20004	DHRS4	mRNA	0.63665
A_24_P111242	5.01391	4.35719	SVIP	mRNA	0.634319
A_33_P3338956	6.20686	5.42844	ARL8B	mRNA	0.583004
A_23_P54376	6.16135	4.7535	STOML1	mRNA	0.376874
A_23_P5460	3.66714	4.77559	FEV	mRNA	2.15614
A_23_P78201	4.75117	3.64925	KRT35	mRNA	0.465893
A_33_P3264657	5.83846	6.48797	CYP27C1	mRNA	1.56863
A_21_P0013931	4.6222	3.83172	LOC100289379	mRNA	0.578149
A_24_P98109	5.76373	4.1743	SNX10	mRNA	0.332302
A_23_P137016	9.25327	8.62266	SAT1	mRNA	0.645904
A_24_P54808	9.0591	8.06409	KLHL8	mRNA	0.501731
A_33_P3210349	3.3871	4.20976		mRNA	1.76866
A_33_P3325102	8.28762	9.32561		mRNA	2.05336
A_23_P130735	3.29896	4.30272	SLC6A16	mRNA	2.00522
A_33_P3384477	4.23572	3.31058		mRNA	0.526629
A_33_P3371810	3.33415	4.08547		mRNA	1.68333
A_19_P00320259	7.02346	5.45883	ERVMER34-1	mRNA	0.338065
A_24_P85850	4.37701	3.31151	BNIPL	mRNA	0.477808
A_23_P170574	3.92872	3.31883	SNAI3	mRNA	0.655243
A_33_P3328666	4.64826	3.45914	CLTB	mRNA	0.438572
A_19_P00322904	4.03436	3.30885	CCDC149	mRNA	0.60478
A_24_P314931	4.88336	3.45178	RNF39	mRNA	0.370723
A_23_P394395	3.35394	4.1291	JPH2	mRNA	1.71137
A_24_P933794	8.05199	8.81295	LOC646513	mRNA	1.69462
A_23_P20480	7.12998	6.50363	BRF2	mRNA	0.647816
A_33_P3269899	4.57349	5.23687	RECK	mRNA	1.58379
A_33_P3377851	6.4025	7.1949	PNMAL2	mRNA	1.73195
A_23_P317691	9.07323	8.4034	UIMC1	mRNA	0.628583
A_23_P388124	6.0936	5.49155	ABCD2	mRNA	0.658817
A_33_P3702104	3.87646	4.47176	MGC34796	mRNA	1.51079
A_33_P3278318	4.2657	3.2994	MSRB2	mRNA	0.51182
A_23_P430271	3.32704	6.70304	LRRC27	mRNA	10.3819
A_33_P3283619	3.31114	4.4548	SH2D1A	mRNA	2.20941
A_24_P385313	7.12169	8.10416	PTPRF	mRNA	1.97584
A_24_P921897	4.90519	5.75917	HOOK1	mRNA	1.80747
A_33_P3226678	5.77361	7.31078	EVPLL	mRNA	2.90225
A_32_P157481	3.3018	3.96831	ERCC4	mRNA	1.58723
A_33_P3227079	3.72925	4.52621	PPAPDC3	mRNA	1.73743
A_23_P311201	9.25258	10.0417		mRNA	1.72808
A_33_P3335800	6.27676	7.09393	LOC100128219	mRNA	1.76194
A_33_P3384562	9.72339	9.11817	PDLIM7	mRNA	0.657373
A_33_P3399019	3.32296	4.29829	ZNF816	mRNA	1.96609
A_33_P3217322	3.3145	4.06468		mRNA	1.68201
A_23_P145863	13.2025	12.5805	S100A11	mRNA	0.649755
A_23_P52974	3.32913	4.43232	GIF	mRNA	2.1483
A_24_P787947	3.35976	4.23831	YPEL2	mRNA	1.83853
A_23_P374389	8.12117	6.87906	PWWP2B	mRNA	0.422752
A_23_P28246	4.72034	4.11395	SLC23A3	mRNA	0.656838
A_23_P50674	8.33089	4.5136	IZUMO4	mRNA	0.0709382
A_33_P3405966	3.64707	4.50506	ST3GAL3	mRNA	1.81251
A_23_P97736	9.13985	8.45464	NCDN	mRNA	0.621915
A_24_P924591	7.75777	7.11595	VEZF1	mRNA	0.640905
A_23_P22660	7.41501	8.32122	CYSLTR1	mRNA	1.87412
A_23_P137848	10.9157	10.1001	MRPL24	mRNA	0.568156
A_23_P85218	7.2059	8.42883	SOX3	mRNA	2.3342
A_33_P3279581	9.20461	9.90133	CSNK1G1	mRNA	1.62081
A_23_P127840	5.15594	3.89017	ZNF214	mRNA	0.415879
A_23_P79587	10.2113	11.0367	ALPP	mRNA	1.77202
A_24_P66780	3.30218	4.56478	FAM83B	mRNA	2.39929
A_23_P49254	8.94527	9.59571	HBQ1	mRNA	1.56964
A_33_P3219527	3.34575	3.97144	RTKN2	mRNA	1.54295
A_33_P3212959	4.03783	3.30106	SPANXN4	mRNA	0.600083
A_24_P943301	3.32383	4.35999	PEAR1	mRNA	2.05077
A_23_P42282	4.98016	5.66824	C4B	mRNA	1.61114
A_33_P3283196	8.87948	7.64835	SCAF11	mRNA	0.425985
A_33_P3311046	6.55665	7.94914	OR2M7	mRNA	2.62532
A_24_P215653	4.18034	3.31033	CLEC14A	mRNA	0.547142
A_23_P34066	7.60898	8.3225	IL9R	mRNA	1.6398
A_23_P45185	4.95811	3.30682	FIGF	mRNA	0.318355
A_23_P76291	7.80243	8.39957	PRR4	mRNA	1.51271
A_33_P3275687	5.21826	6.03388	TBC1D3B	mRNA	1.76005
A_23_P139740	4.61429	5.25896	PRMT8	mRNA	1.56339
A_23_P397910	3.3486	4.3995	CBLC	mRNA	2.07182
A_33_P3353263	4.91364	3.94369	CYB5RL	mRNA	0.510524
A_23_P207037	3.33949	5.06429	CD300A	mRNA	3.30533
A_33_P3377269	6.54466	7.19503		mRNA	1.56957
A_23_P254816	5.26515	6.3882	TCF15	mRNA	2.17808
A_23_P130653	11.0498	11.9545	RTBDN	mRNA	1.87221
A_24_P327084	3.64859	5.03826	PRSS33	mRNA	2.62018
A_33_P3304538	3.31612	4.27664	RNF207	mRNA	1.94602
A_24_P97405	4.95583	6.60176	CCRL2	mRNA	3.1295
A_33_P3391778	3.34025	4.43122	RALYL	mRNA	2.13017
A_33_P3282394	5.89532	6.87924	MLLT1	mRNA	1.97783
A_33_P3288017	5.76352	6.36588	PDE12	mRNA	1.51821
A_33_P3224249	7.7995	6.36691	REXO1L1	mRNA	0.370465
A_33_P3254708	5.24506	4.62457	ARHGAP40	mRNA	0.65045
A_33_P3252191	4.56113	3.64958	PRKCE	mRNA	0.531615
A_23_P7313	10.5653	11.2233	SPP1	mRNA	1.57786
A_33_P3254082	3.32	4.45536	C9orf68	mRNA	2.19672
A_33_P3395201	6.82099	5.83941		mRNA	0.506422
A_24_P82135	5.06811	3.87847	SECISBP2L	mRNA	0.438411
A_24_P119678	3.31924	4.67034		mRNA	2.55107
A_23_P428887	3.34454	5.31989	KLHL34	mRNA	3.93223
A_23_P501435	3.38423	4.40104	CSRP2BP	mRNA	2.02344
A_33_P3271316	7.9447	8.79488	RPP25	mRNA	1.80273
A_32_P231617	14.0204	14.6141	TM4SF1	mRNA	1.50916
A_33_P3212092	6.42337	5.76259	PDCD4	mRNA	0.632537
A_23_P16189	8.08354	8.83124	PRKCG	mRNA	1.67912
A_23_P322395	6.51249	5.9234	ZSCAN1	mRNA	0.664765
A_33_P3239614	3.93383	3.31575	IYD	mRNA	0.651537
A_21_P0005852	4.59306	5.38243	PPP1R42	mRNA	1.72833
A_23_P68423	3.33435	4.96662	JPH2	mRNA	3.1
A_24_P3005	4.48613	5.46265	SCN9A	mRNA	1.96772
A_33_P3335915	5.50952	3.30685	SYNE1	mRNA	0.217236
A_33_P3317543	5.27149	3.76636	GTF2IRD2	mRNA	0.352299
A_33_P3284557	6.30735	5.60057	ZAK	mRNA	0.612688
A_24_P772488	4.05975	3.30508	PLXNA4	mRNA	0.592682
A_24_P210569	3.8417	6.02047	SCG3	mRNA	4.5277
A_23_P397293	3.33791	4.72604	LY6K	mRNA	2.61739
A_24_P751247	3.55469	4.81248		mRNA	2.39129
A_21_P0013848	5.75383	5.05771	FOXN3	mRNA	0.617229
A_32_P173662	4.03546	3.30331	CRISP2	mRNA	0.602005
A_23_P25396	5.77424	5.10086	NR1H4	mRNA	0.62704
A_33_P3352449	9.98935	9.38458	MTRF1L	mRNA	0.657574
A_33_P3210085	7.83316	7.19119	NET1	mRNA	0.640839
A_24_P119685	4.23095	4.90951	OBSCN	mRNA	1.60054
A_24_P50950	4.71745	3.77371	CCDC88B	mRNA	0.519886
A_24_P313993	3.47965	4.39652	CAPS	mRNA	1.88801
A_23_P380309	3.31444	3.96631	C18orf26	mRNA	1.5712
A_23_P129157	6.19769	6.85783	NEIL1	mRNA	1.58024
A_23_P4074	4.41019	3.31555	WDR16	mRNA	0.468251
A_32_P117812	3.31256	4.58		mRNA	2.40733
A_23_P86710	3.31774	4.8217	FRMPD2	mRNA	2.83622
A_23_P430558	5.65419	6.5458	CHRND	mRNA	1.85524
A_32_P212373	8.93083	8.28517		mRNA	0.639198
A_24_P154142	3.30413	4.46666	RXFP4	mRNA	2.23849
A_33_P3279162	9.01185	8.19204	NBPF6	mRNA	0.566514
A_33_P3397768	4.89503	3.99339	PPP6R2	mRNA	0.535279
A_32_P79591	5.16151	5.77976	ZNF665	mRNA	1.535
A_33_P3325231	5.29348	6.31153	LOC728684	mRNA	2.02518
A_23_P139600	4.65229	5.59186	RASAL1	mRNA	1.91796
A_23_P136012	8.70617	8.00423	FBXO8	mRNA	0.614744
A_21_P0000153	3.32949	3.99857	NR3C1	mRNA	1.59006
A_33_P3365034	4.56777	5.45279	GPR17	mRNA	1.84679
A_33_P3663705	8.6521	8.03903	CROCC	mRNA	0.653804
A_33_P3367731	3.35403	4.30433	SLC24A2	mRNA	1.93228
A_33_P3316052	3.72973	5.26065	CA5B	mRNA	2.88969
A_23_P136936	3.92107	3.30941	SYP	mRNA	0.654443
A_33_P3214925	3.32004	4.35055	MIB2	mRNA	2.04275
A_33_P3348794	3.3587	4.58841		mRNA	2.34521
A_23_P106544	10.9359	10.3485	C16orf61	mRNA	0.66556
A_21_P0012903	8.79145	7.85598	INTS6	mRNA	0.52287
A_23_P39237	11.0812	10.3012	ZFP36	mRNA	0.582374
A_23_P85640	6.95345	6.32292	INPP5B	mRNA	0.645938
A_21_P0011018	4.60012	5.18627	POU2AF1	mRNA	1.50124
A_23_P155360	5.3816	4.64312	HDAC11	mRNA	0.599369
A_33_P3604591	9.38313	9.96977	SNORA78	mRNA	1.50175
A_23_P354965	3.33035	4.01139	SCD5	mRNA	1.6033
A_33_P3341656	5.16025	4.50778	MEF2D	mRNA	0.636187
A_23_P209564	9.45342	10.1879	CYBRD1	mRNA	1.66383
A_33_P3412767	5.51953	4.89198	SYDE2	mRNA	0.647273
A_23_P51580	3.31967	5.05287	HSD3B2	mRNA	3.32464
A_33_P3280905	4.49008	5.15685		mRNA	1.58752
A_24_P70002	8.34931	7.63036	LATS2	mRNA	0.607539
A_24_P48177	7.21823	6.62993	ST3GAL2	mRNA	0.665129
A_23_P250948	8.27821	6.79971	BRPF1	mRNA	0.358862
A_23_P135257	5.64439	6.82786	PRSS3	mRNA	2.27122
A_33_P3390868	3.30139	3.95915	SYNPO2	mRNA	1.57763
A_33_P3348559	3.95712	3.30442		mRNA	0.636092
A_23_P350001	4.92463	5.58283	GUCY1A2	mRNA	1.57811
A_23_P353742	7.09665	6.37135	AMBRA1	mRNA	0.604874
A_24_P278299	3.31396	5.07366	ASB13	mRNA	3.38628
A_33_P3400253	3.3182	4.34897	C10orf129	mRNA	2.04312
A_33_P3414012	3.8921	5.23804		mRNA	2.54196
A_23_P370147	6.43262	7.17289		mRNA	1.67048
A_24_P121406	3.92312	3.32077	ZC3H13	mRNA	0.658684
A_23_P132175	6.9985	7.77908	RTN4R	mRNA	1.71782
A_21_P0000513	6.12112	5.4715	VTRNA1-1	mRNA	0.637446
A_21_P0013888	10.275	10.9385	TPTE2	mRNA	1.58391
A_24_P358084	8.94246	9.8551		mRNA	1.88249
A_33_P3325467	3.47216	4.69375	C1orf212	mRNA	2.33203
A_23_P50217	5.74863	4.30481	ZNF671	mRNA	0.367592
A_33_P3264346	11.6498	12.3091		mRNA	1.57932
A_33_P3560878	4.48188	5.35025		mRNA	1.82561
A_24_P139943	6.95507	6.16761	HS1BP3	mRNA	0.579363
A_24_P84396	4.2236	3.58743	KIAA1199	mRNA	0.643423
A_23_P502413	3.7564	4.38629	SERPINB4	mRNA	1.54745
A_33_P3758973	3.4718	4.98302	DKFZP761C1711	mRNA	2.85052
A_24_P131589	3.98372	4.69855	CD86	mRNA	1.64129
A_33_P3331856	7.88687	9.00952	PDE1C	mRNA	2.17747
A_23_P131215	3.40389	3.9922	CRYGD	mRNA	1.50349
A_33_P3244951	5.47597	6.14038	PDE8A	mRNA	1.58491
A_23_P45166	9.82376	8.89883	PROSC	mRNA	0.526705
A_24_P85881	6.48858	7.20007	GPR113	mRNA	1.6375
A_33_P3376551	3.35675	3.95322	PTGFR	mRNA	1.51201
A_23_P206369	8.52388	9.21001	TMEM208	mRNA	1.60897
A_33_P3358233	11.1182	11.8529	NES	mRNA	1.66405
A_23_P416305	6.33979	5.57078	RPL27A	mRNA	0.586822
A_23_P352799	3.3369	4.23424	NPW	mRNA	1.86263
A_33_P3237977	9.81504	9.04487	LARP6	mRNA	0.586347
A_23_P435833	9.94175	9.30569	FUBP3	mRNA	0.643467
A_23_P80954	5.26955	6.10789	SLC26A1	mRNA	1.78799
A_21_P0013035	6.57394	5.64622	LSM14A	mRNA	0.525689
A_23_P98844	5.8655	4.98663	ARHGEF25	mRNA	0.543791
A_33_P3354404	7.98386	8.62192	KRTAP12-2	mRNA	1.55623
A_32_P51787	3.43543	4.2146		mRNA	1.71615
A_23_P216476	9.09223	8.42068	ZBTB5	mRNA	0.627831
A_32_P397824	6.43324	5.49674	FIGN	mRNA	0.5225
A_23_P377214	7.03589	6.23948	HEXIM2	mRNA	0.575783
A_24_P792124	3.31883	4.62617	SCN9A	mRNA	2.47486
A_33_P3391826	3.35561	5.28804	GHRH	mRNA	3.81698
A_24_P117942	8.69856	9.53172	TOMM20L	mRNA	1.78159
A_33_P3259548	5.7752	5.17353	WDR5B	mRNA	0.658992
A_23_P216568	8.3912	7.80086	FAM206A	mRNA	0.664184
A_24_P127312	5.56139	4.59712		mRNA	0.512539
A_23_P127068	7.6834	8.71113	SEMA4G	mRNA	2.03881
A_24_P114617	7.83483	7.22903	CHMP2B	mRNA	0.657104
A_33_P3350164	3.31068	4.26679	C18orf34	mRNA	1.94007
A_23_P142994	4.62718	5.77115	RBM45	mRNA	2.20989
A_23_P82979	6.59889	7.28912	LAMC3	mRNA	1.61354
A_33_P3236177	4.05046	5.2974	ANG	mRNA	2.37337
A_24_P357266	6.05267	6.77932	GRPR	mRNA	1.65479
A_33_P3291891	7.55722	8.21985	LOC100292905	mRNA	1.58296
A_23_P342138	7.07878	6.11659	ADAMTSL1	mRNA	0.513277
A_24_P109071	5.22926	4.60638	KIF27	mRNA	0.64937
A_33_P3386156	5.76664	6.40574	CELF5	mRNA	1.55735
A_23_P500364	4.45295	3.80528	BCL7B	mRNA	0.638311
A_21_P0013919	7.86675	7.14213	LOC100132439	mRNA	0.605156
A_33_P3423185	3.35134	5.43597	DPF3	mRNA	4.24166
A_24_P346604	10.6752	10.0342	UBE2W	mRNA	0.641282
A_23_P156017	9.55212	8.94707	GOLPH3	mRNA	0.657445
A_21_P0011057	6.09611	6.71073	OTOGL	mRNA	1.53116
A_24_P98006	4.20738	3.31037	MCHR2	mRNA	0.537
A_33_P3242174	6.1407	7.01314	C2orf82	mRNA	1.83077
A_23_P80503	7.37105	8.011	ROBO1	mRNA	1.55828
A_24_P61772	4.96144	5.94947		mRNA	1.98348
A_33_P3228427	3.95574	3.30722		mRNA	0.637935
A_21_P0011330	8.67821	9.31231	CSPG4	mRNA	1.55197
A_23_P406135	6.81113	7.88176	IFT172	mRNA	2.10035
A_24_P413669	5.9152	3.31188	PFKFB2	mRNA	0.16456
A_23_P56659	4.68128	3.59453	DQX1	mRNA	0.470824
A_21_P0011007	4.05848	3.41318	LOC283116	mRNA	0.639362
A_33_P3276282	3.74409	5.05293	PTPRF	mRNA	2.47743
A_33_P3297030	10.3377	11.0165	LOC100129974	mRNA	1.60084
A_33_P3262541	3.30066	4.2156	ADAMTSL2	mRNA	1.88549
A_23_P74895	3.31025	5.047	LIN28A	mRNA	3.33283
A_23_P36888	7.42477	8.61558	FAM113B	mRNA	2.2828
A_33_P3371904	4.25683	3.31458	ASTN2	mRNA	0.520419
A_33_P3340309	7.14855	6.08731	ZNF768	mRNA	0.479218
A_23_P76983	7.70542	5.4909	C14orf45	mRNA	0.215458
A_33_P3216059	4.31784	3.31331	ASPN	mRNA	0.498432
A_33_P3232688	10.2362	10.8568		mRNA	1.53753
A_24_P83437	6.17425	5.2688	ZNF326	mRNA	0.533868
A_33_P3405369	3.30908	4.72812	KRTAP5-4	mRNA	2.67407
A_33_P3365860	3.34623	4.72327	MAGEB5	mRNA	2.59736
A_23_P131060	3.98728	5.3411	CYP4F8	mRNA	2.55588
A_23_P7679	9.60066	10.2078	NUP155	mRNA	1.5232
A_23_P257503	3.34374	4.22885	HERC1	mRNA	1.84691
A_23_P319583	3.35081	4.06581	RIMS3	mRNA	1.64148
A_33_P3265714	4.48773	5.40555	C2orf61	mRNA	1.88926
A_33_P3252884	9.4394	10.1448	PHF12	mRNA	1.63059
A_33_P3304065	4.31494	5.60903	AQP2	mRNA	2.45223
A_19_P00807411	3.44794	4.0429	RNF180	mRNA	1.51043
A_33_P3363560	5.80978	6.64502	TMEM51	mRNA	1.78415
A_33_P3301040	4.75984	5.83423	HHLA2	mRNA	2.10584
A_24_P418408	5.16685	6.50111	FAM89A	mRNA	2.52145
A_23_P43049	9.88154	9.11475	DCTN6	mRNA	0.587724
A_24_P19544	5.53202	6.2262	STK39	mRNA	1.61796
A_23_P54357	3.95081	3.31287	LDHAL6B	mRNA	0.642629
A_33_P3254013	6.96019	7.65955	GAK	mRNA	1.62379
A_33_P3292719	3.6266	4.51575	PTX4	mRNA	1.85209
A_33_P3345534	3.54925	4.43443	KRT14	mRNA	1.847
A_32_P66020	6.88074	7.49496	SNX29	mRNA	1.53073
A_24_P256692	4.51992	3.3551	MIA3	mRNA	0.446021
A_33_P3227174	3.36639	4.55929	LOC100128304	mRNA	2.28611
A_24_P202567	7.82164	6.89244	ITPKC	mRNA	0.525151
A_32_P505730	5.39742	6.35076		mRNA	1.93636
A_33_P3276997	3.42812	5.02185	MAP6	mRNA	3.01828
A_33_P3315979	3.31254	4.09001	OR4Q3	mRNA	1.71413
A_23_P214544	7.3684	7.97124	GPX5	mRNA	1.5187
A_33_P3329622	3.31756	4.88361	HEATR8	mRNA	2.96093
A_33_P3419970	12.3048	13.2424	NPB	mRNA	1.91535
A_33_P3246613	15.9359	15.3253	CCDC78	mRNA	0.654912
A_23_P126167	4.32238	3.31459	KCNN3	mRNA	0.497306
A_33_P3306802	3.3934	4.50607	LOC100130916	mRNA	2.16247
A_33_P3365352	7.99159	8.58953	LOC100130476	mRNA	1.51355
A_23_P37545	9.10786	8.51483	AAGAB	mRNA	0.66295
A_33_P3365387	3.30234	4.14192	LOC401557	mRNA	1.78953
A_33_P3377229	7.80759	8.48067	C11orf21	mRNA	1.59447
A_23_P374559	4.18672	5.01174	ZNRF4	mRNA	1.77156
A_23_P42909	3.84051	4.77769	TMEM139	mRNA	1.91477
A_24_P228302	4.29569	5.30643	CEACAM7	mRNA	2.01494
A_33_P3260572	8.49236	9.2288	CLIP4	mRNA	1.66606
A_23_P391857	6.04431	6.88369	ESRRB	mRNA	1.78928
A_23_P430658	5.62298	6.24526	HEYL	mRNA	1.53931
A_23_P71073	3.93418	4.61672	TWIST1	mRNA	1.60496
A_23_P64058	4.43908	5.29782	RASGRP2	mRNA	1.81346
A_33_P3299525	3.32679	4.3687	KCTD21	mRNA	2.05895
A_23_P138776	8.3056	8.91281	ACP2	mRNA	1.52331
A_23_P135787	5.7322	6.40771	GOLGB1	mRNA	1.59717
A_33_P3355886	3.92911	4.70988	OOSP1	mRNA	1.71805
A_33_P3331992	7.2214	7.85461		mRNA	1.55101
A_33_P3223535	5.18423	4.58261		mRNA	0.659016
A_33_P3263423	8.82748	9.53229	TLR5	mRNA	1.62993
A_33_P3276678	5.04746	6.05421	VSX1	mRNA	2.00938
A_33_P3369495	5.05255	5.94276	CLDN10	mRNA	1.85345
A_33_P3228600	3.30883	4.0428	CPA5	mRNA	1.6632
A_32_P218228	6.35307	7.07034	FAM109B	mRNA	1.64407
A_33_P3379176	4.75786	5.37713		mRNA	1.5361
A_24_P378019	6.80582	6.11337	IRF7	mRNA	0.618801
A_33_P3288334	4.18011	5.08752		mRNA	1.87568
A_32_P430695	4.0716	4.73784	C3orf35	mRNA	1.58693
A_23_P500300	3.35133	4.54862	TRIM15	mRNA	2.29309
A_33_P3276520	6.07416	6.72537		mRNA	1.57049
A_23_P21425	9.73911	10.326	GPR119	mRNA	1.50196
A_21_P0011686	3.76222	4.90411	ZNF730	mRNA	2.2067
A_24_P156113	8.97304	7.9447	EHD2	mRNA	0.490273
A_23_P368934	5.26024	4.55636	FBRSL1	mRNA	0.613918
A_23_P92536	3.39697	4.40776	CNGA1	mRNA	2.01502
A_33_P3349384	3.37469	4.23933		mRNA	1.8209
A_32_P214665	4.69778	5.6191	PCP4L1	mRNA	1.89384
A_23_P50678	3.30986	4.37175	MATK	mRNA	2.08766
A_21_P0000156	4.80032	4.14018	TLL1	mRNA	0.632814
A_23_P12858	7.26269	7.92511	C10orf27	mRNA	1.58273
A_23_P339119	3.6656	4.57273	ACSS3	mRNA	1.87531
A_23_P66525	4.56219	5.14787	HS3ST3A1	mRNA	1.50074
A_33_P3315719	4.29225	5.00747	PLEKHH2	mRNA	1.64173
A_23_P115022	3.35118	4.96473	TMEM125	mRNA	3.06004
A_33_P3285092	7.81829	8.73599	LOC100129763	mRNA	1.88911
A_23_P205900	5.555	6.32615	NTRK3	mRNA	1.70663
A_33_P3396389	3.32085	3.99694	IL1R1	mRNA	1.5978
A_21_P0004860	10.1644	11.2543	BTN2A1	mRNA	2.12853
A_23_P71757	3.39081	4.28881	IFNA6	mRNA	1.86348
A_33_P3361546	4.6672	4.01878	TFAP2A	mRNA	0.637975
A_24_P4816	9.35617	8.33594	GABARAPL1	mRNA	0.493037
A_33_P3415336	3.33074	4.02218	ALS2	mRNA	1.61489
A_23_P373031	11.0272	11.6512	CACNA1C	mRNA	1.5412
A_24_P922631	7.83539	8.82454	C5orf58	mRNA	1.98501
A_23_P101992	3.30874	4.60189	MARCO	mRNA	2.45062
A_33_P3226080	4.66941	5.57623	C17orf87	mRNA	1.87491
A_23_P204751	4.36634	5.44087	ACCN2	mRNA	2.10603
A_23_P218770	9.0137	9.70421	RAC2	mRNA	1.61385
A_24_P402415	3.35546	5.08215	SYT14	mRNA	3.30966
A_23_P48698	3.32114	4.42379	ADAM20	mRNA	2.14749
A_33_P3380236	7.07929	7.69483		mRNA	1.53213
A_33_P3377744	3.40382	4.15737		mRNA	1.68593
A_24_P112032	3.39821	4.24903	KCNK17	mRNA	1.80353
A_24_P367079	3.36026	3.99044	SFTA2	mRNA	1.54775
A_33_P3228271	9.46193	10.2178	CST3	mRNA	1.6887
A_21_P0011331	5.989	6.85118	CSPG4	mRNA	1.81778
A_33_P3423240	5.95196	6.54772	FAM21C	mRNA	1.51127
A_33_P3340205	6.51874	5.88596	DDTL	mRNA	0.644932
A_19_P00320218	5.98207	6.63328		mRNA	1.57049
A_23_P137665	4.26242	3.31504	CHI3L1	mRNA	0.518572
A_23_P312383	3.93704	4.68039	C5orf64	mRNA	1.67406
A_24_P201367	3.91416	4.55112	LDB3	mRNA	1.55506
A_33_P3362886	6.78856	5.7964		mRNA	0.502725
A_33_P3402257	6.54851	7.64694	MS4A18	mRNA	2.14121
A_32_P228167	5.17006	3.31427	C12orf50	mRNA	0.276283
A_33_P3308862	8.10155	9.01406	FAM22A	mRNA	1.88232
A_24_P186274	6.8796	7.69019	IGFBPL1	mRNA	1.75393
A_33_P3264404	5.93362	6.61556	LOC100132593	mRNA	1.6043
A_33_P3420605	3.30577	4.62912	OR4D1	mRNA	2.50246
A_23_P347169	3.35152	4.84492	MTUS1	mRNA	2.81552
A_33_P3283824	3.31451	4.36249	SLC39A8	mRNA	2.06764
A_33_P3222698	4.10574	4.72359	ZNF197	mRNA	1.53459
A_32_P116556	4.19322	4.91016	ZNF469	mRNA	1.6437
A_23_P48988	3.39879	4.41495	SH3GL3	mRNA	2.02253
A_33_P3239185	3.39723	4.57629	SYT7	mRNA	2.26429
A_33_P3287997	5.48973	6.23687	C9orf106	mRNA	1.67847
A_33_P3239527	3.30803	4.87391	LOC100128517	mRNA	2.9606
A_23_P48414	4.09872	5.56589	CCNA1	mRNA	2.7648
A_32_P42018	3.8453	5.32661	LOC100500938	mRNA	2.79204
A_33_P3416946	3.39038	4.49675	ACTR10	mRNA	2.15304
A_23_P348323	7.76582	8.66224	PCGF2	mRNA	1.86144
A_24_P350303	4.15819	3.31584	C6orf201	mRNA	0.557734
A_24_P23522	9.21058	8.55811	THAP5	mRNA	0.636192
A_33_P3393734	6.13391	5.24232	RPS27	mRNA	0.53902
A_21_P0013633	4.07505	4.86124	ANKRD18B	mRNA	1.72451
A_33_P3315331	6.28187	7.44381	CNTD2	mRNA	2.23758
A_23_P431305	8.39322	9.02241	FAM69B	mRNA	1.54669
A_33_P3357651	12.8208	13.5781	KRTAP10-12	mRNA	1.69034
A_33_P3256972	4.16847	3.36233	ACTL7B	mRNA	0.57191
A_24_P84752	3.58696	4.98108		mRNA	2.62828
A_33_P3353073	3.37623	4.49072	DEF6	mRNA	2.16519
A_23_P216756	4.14427	3.31765	FCN2	mRNA	0.563847
A_33_P3341269	4.15079	5.20804		mRNA	2.08096
A_24_P382253	5.95412	5.23601	RPRD1A	mRNA	0.607892
A_24_P12397	3.32389	4.07085	TREM2	mRNA	1.67825
A_23_P50897	10.8999	10.237	MKI67IP	mRNA	0.631616
A_33_P3343493	5.30005	6.15319	GABBR1	mRNA	1.80644
A_21_P0010304	3.32076	4.06307	ANKRD30A	mRNA	1.67285
A_33_P3289401	7.28492	3.32104	OR52J3	mRNA	0.0640845
A_23_P128956	8.77228	7.98523	ZFYVE1	mRNA	0.579529
A_23_P159191	8.31194	7.61316	GAST	mRNA	0.616093
A_33_P3221303	6.1346	5.39664	CCR10	mRNA	0.599585
A_23_P346884	4.34108	5.39167	RBPJL	mRNA	2.07137
A_24_P229638	3.33047	4.2356	C9orf117	mRNA	1.87271
A_33_P3313929	6.38882	4.50445	CCR6	mRNA	0.270863
A_24_P151582	4.10328	3.31404	TEF	mRNA	0.578652
A_21_P0000671	4.83102	5.58718	MT1E	mRNA	1.689
A_23_P77000	8.27114	9.07169	VASH1	mRNA	1.74177
A_33_P3388192	9.52347	8.89095	GTSF1	mRNA	0.645048
A_33_P3309741	4.4472	5.49008	CCDC108	mRNA	2.06033
A_33_P3209831	7.12595	6.20203	ZNF345	mRNA	0.527077
A_23_P22129	8.72308	7.45166	HAP1	mRNA	0.414252
A_33_P3273679	3.3058	4.54966	NRXN1	mRNA	2.36832
A_33_P3242663	3.3368	4.48109	VASH2	mRNA	2.21037
A_24_P245298	3.46381	4.79484	TNFSF12	mRNA	2.51581
A_33_P3422301	3.40422	4.08487	PCDHGC4	mRNA	1.60286
A_33_P3215392	5.65467	6.70574	EXOC3L2	mRNA	2.07207
A_33_P3293396	6.46921	7.6167	LINGO4	mRNA	2.21528
A_23_P47181	5.07249	5.80244	GPHA2	mRNA	1.65858
A_33_P3410816	3.55042	4.34152	CLDN20	mRNA	1.73039
A_33_P3861706	5.57469	4.64997	MTMR10	mRNA	0.526782
A_23_P99044	3.84684	4.82204	KRT71	mRNA	1.96592
A_33_P3223739	6.30533	7.15609	OR1N1	mRNA	1.80346
A_23_P83683	5.47682	6.31307	MORC1	mRNA	1.78541
A_33_P3217731	3.38202	4.14115	TLE1	mRNA	1.69247
A_23_P344568	3.39127	4.22981	FAM124A	mRNA	1.78824
A_23_P35168	7.64266	8.24347	ALG6	mRNA	1.51657
A_33_P3718734	3.94632	4.70182		mRNA	1.68821
A_33_P3374378	6.58254	7.28342	GTDC1	mRNA	1.62549
A_23_P5389	13.1591	12.4268	DPY30	mRNA	0.601944
A_23_P65100	4.21439	3.32294	GALNT8	mRNA	0.539073
A_33_P3235454	6.44671	7.39434		mRNA	1.9287
A_24_P261383	10.3325	9.56564	TAF1D	mRNA	0.587705
A_33_P3353030	6.65622	5.97796	UCN	mRNA	0.624919
A_23_P359897	4.22642	3.32233	JHDM1D	mRNA	0.534369
A_32_P86067	4.37106	3.54588	ZIC1	mRNA	0.564412
A_33_P3270793	4.00703	5.19859	FAM84A	mRNA	2.28399
A_24_P69379	8.50578	7.40831	CASD1	mRNA	0.467335
A_33_P3280700	3.84131	4.45464	GPR157	mRNA	1.52979
A_23_P36753	4.27805	3.36903	ALDH2	mRNA	0.532546
A_33_P3291816	4.0865	4.68074	CLDN22	mRNA	1.50969
A_24_P413126	3.40681	4.13743	PMEPA1	mRNA	1.65936
A_23_P52430	3.70133	4.56189	WNT8B	mRNA	1.81575
A_23_P15734	6.98887	7.76861	KRT9	mRNA	1.71683
A_33_P3876192	5.48205	6.15088	IGLV1-44	mRNA	1.58978
A_23_P80008	5.52266	6.96466	MYLK2	mRNA	2.71698
A_33_P3332348	18.5047	17.392	RN7SL1	mRNA	0.462403
A_33_P3379680	3.32122	4.10116	OR2A5	mRNA	1.71706
A_33_P3233620	4.41574	3.29946		mRNA	0.461284
A_24_P258235	8.94819	10.099	OR5L2	mRNA	2.22041
A_32_P36235	12.4476	11.7383	IER2	mRNA	0.611628
A_33_P3232552	4.59274	3.84592	GUCY1B3	mRNA	0.595916
A_32_P205241	4.35437	4.99771	GJA3	mRNA	1.56193
A_33_P3254650	8.36422	9.20185		mRNA	1.7871
A_19_P00322624	3.59856	4.91323		mRNA	2.48746
A_24_P159036	13.3696	12.7028	RPL36AL	mRNA	0.629907
A_23_P365844	8.2326	7.36829	EID2	mRNA	0.549306
A_23_P391725	10.3769	9.78999	DR1	mRNA	0.665783
A_33_P3346102	3.39148	4.29667	TAOK3	mRNA	1.87279
A_23_P423331	5.16635	6.13531	NTNG2	mRNA	1.95742
A_32_P3534	5.26072	4.43346	PGPEP1L	mRNA	0.563599
A_33_P3220410	3.33408	4.39124		mRNA	2.08083
A_33_P3352085	3.57974	4.20545		mRNA	1.54297
A_23_P22444	5.51018	4.65324	CFP	mRNA	0.552123
A_21_P0014008	9.14404	10.0925	ZNF322	mRNA	1.92986
A_24_P403459	5.31186	6.21359	IFNA4	mRNA	1.8683
A_23_P90172	8.76459	7.47691	PPP1R15A	mRNA	0.409611
A_23_P171336	7.09456	8.0051	NXF3	mRNA	1.87975
A_21_P0014009	3.36217	4.30218	TMEM236	mRNA	1.91854
A_33_P3390232	3.3581	3.95104		mRNA	1.50832
A_23_P74943	4.4961	3.31999	KCNH1	mRNA	0.442542
A_33_P3278510	3.30671	4.04781		mRNA	1.67146
A_23_P47709	5.78492	6.9891	FOLR2	mRNA	2.30407
A_24_P99838	4.52307	3.63838	ZNF223	mRNA	0.541603
A_24_P392151	3.92423	4.62327	C11orf86	mRNA	1.62342
A_32_P95914	5.88067	6.90991	MMS22L	mRNA	2.04094
A_23_P170839	10.974	10.3204	SEPT_2	mRNA	0.635693
A_33_P3328814	4.34785	5.44147	SETBP1	mRNA	2.13408
A_33_P3283636	3.40362	4.10898		mRNA	1.63055
A_33_P3257607	6.53588	7.48036	PPP1R12B	mRNA	1.92448
A_23_P213584	3.32294	4.43317	HK3	mRNA	2.15879
A_23_P74435	7.91159	7.10071	C1orf50	mRNA	0.570035
A_33_P3362933	10.387	11.1674	GYPA	mRNA	1.71764
A_23_P253586	3.82697	4.43825	DOPEY2	mRNA	1.52761
A_23_P154256	8.15902	8.75437	ELMOD3	mRNA	1.51084
A_23_P167983	6.00196	5.04763	HIST1H2AC	mRNA	0.516083
A_33_P3222203	5.99429	7.20455	OXER1	mRNA	2.31379
A_24_P289404	13.1863	12.3634	RPS26	mRNA	0.565303
A_23_P15369	7.85831	8.85603	CD300LB	mRNA	1.99684
A_23_P390734	6.42995	5.36415	FGFR1OP2	mRNA	0.477707
A_33_P3294509	10.3176	10.9169	CD44	mRNA	1.51501
A_33_P3322892	3.99819	4.71683	CD99L2	mRNA	1.64563
A_33_P3272165	4.08162	4.84709	C8orf38	mRNA	1.69992
A_33_P3243929	3.41477	4.15694	FLJ42022	mRNA	1.67269
A_33_P3323699	10.6064	11.2808	NPPA	mRNA	1.59596
A_33_P3410659	3.70152	4.89939	CLEC12B	mRNA	2.294
A_33_P3282051	6.06721	5.46671		mRNA	0.659525
A_33_P3292264	4.53139	5.14279	DISP1	mRNA	1.52774
A_33_P3276475	4.80172	3.83889	CHMP1B	mRNA	0.51305
A_33_P3339481	3.52945	4.48847	KCNQ5	mRNA	1.94399
A_33_P3278211	6.67955	6.08446	MMRN2	mRNA	0.662002
A_24_P408424	12.5172	11.7676	MYH9	mRNA	0.594755
A_33_P3283611	8.94274	7.98586	IFIT3	mRNA	0.515173
A_23_P18205	8.66668	5.72133	RAD54L2	mRNA	0.129826
A_33_P3233784	5.0127	5.63129	TMEM211	mRNA	1.53537
A_24_P96897	4.88885	4.16877	SYT6	mRNA	0.607065
A_24_P357100	6.11897	7.57469	RASD2	mRNA	2.74294
A_32_P11471	13.5078	12.8458	FAU	mRNA	0.632042
A_24_P810290	3.41303	4.23525	PPAPDC1A	mRNA	1.76812
A_33_P3351609	6.19849	7.20834		mRNA	2.0137
A_23_P136405	9.31376	10.1967	PDCD1	mRNA	1.84407
A_33_P3210418	5.48647	6.45731	SLC5A10	mRNA	1.95997
A_33_P3351346	3.86089	4.75676	ARHGEF10	mRNA	1.86072
A_24_P936111	4.66608	5.68424	LOC100132099	mRNA	2.02534
A_24_P50862	3.29956	4.07854	QRSL1	mRNA	1.71592
A_33_P3220615	9.94227	9.35587	LIN28B	mRNA	0.666005
A_33_P3364211	6.31783	7.73689		mRNA	2.67412
A_33_P3258239	3.40079	4.04887	PCDH15	mRNA	1.56708
A_24_P246107	4.54996	5.81576	KRTAP13-4	mRNA	2.4046
A_19_P00316166	3.584	4.19944		mRNA	1.53202
A_32_P345659	3.31797	3.91394	XIRP1	mRNA	1.51149
A_33_P3413463	3.88897	4.802	BRF1	mRNA	1.883
A_23_P46315	5.83791	4.17854	DENND2C	mRNA	0.316579
A_23_P500985	5.19771	6.13344	PAX7	mRNA	1.91286
A_23_P255916	9.0267	8.41286	RPUSD3	mRNA	0.653455
A_32_P516342	8.56339	9.31999	ANKRD33	mRNA	1.68951
A_24_P288779	3.38372	4.27454	XAGE5	mRNA	1.85424
A_24_P31275	4.83093	5.52762	ATP1B2	mRNA	1.62078
A_23_P201295	6.79614	7.38521	CASZ1	mRNA	1.50428
A_33_P3232498	3.33	4.17557	C2orf71	mRNA	1.79698
A_33_P3375413	3.37496	4.17216	LOC100131719	mRNA	1.73772
A_33_P3306964	9.25068	8.63299	PPP1R2	mRNA	0.651713
A_23_P315451	3.89356	5.05518	KIRREL2	mRNA	2.23708
A_33_P3289050	4.4376	3.33794		mRNA	0.466624
A_24_P47988	5.19364	5.80541	ELL3	mRNA	1.52813
A_24_P333993	3.40425	4.13002	OR2W3	mRNA	1.65379
A_23_P593	9.47661	8.69119	GPBP1L1	mRNA	0.580184
A_33_P3360311	3.34512	4.13694	GYS2	mRNA	1.73125
A_33_P3535175	4.20441	3.32515		mRNA	0.543647
A_33_P3369799	4.67606	3.33841	SLC35D3	mRNA	0.395665
A_23_P78734	15.5102	16.0985	MYH14	mRNA	1.50348
A_33_P3807006	4.47972	5.5146	LOC349160	mRNA	2.04895
A_33_P3577671	9.34385	8.48772	DPP8	mRNA	0.552429
A_23_P92614	7.03571	6.05597	HELQ	mRNA	0.50707
A_33_P3436935	3.35456	4.26057	LOC284930	mRNA	1.87386
A_33_P3418218	3.69831	4.83736	SEC16B	mRNA	2.20236
A_32_P58699	4.51247	3.41745		mRNA	0.46813
A_24_P367496	5.32021	6.57338	LOC100131650	mRNA	2.38364
A_33_P3713035	5.704	6.37008	LOC221814	mRNA	1.58676
A_24_P399980	3.61764	5.07942	HEPH	mRNA	2.75448
A_23_P354027	6.01631	5.02098	KCTD11	mRNA	0.501621
A_23_P115785	5.6089	3.53732	FANK1	mRNA	0.237898
A_33_P3384442	12.0753	11.4043	LAMA5	mRNA	0.628076
A_33_P3249305	4.39586	5.03705	CHRD	mRNA	1.55962
A_24_P69691	3.55078	5.00048	ZNF25	mRNA	2.73151
A_33_P3420862	4.01694	3.32642	PAGE2B	mRNA	0.619632
A_33_P3260654	4.08578	3.32231		mRNA	0.589075
A_33_P3380982	6.75921	7.38	TMEM30A	mRNA	1.53771
A_33_P3299510	6.47128	7.21081	SCXA	mRNA	1.66963
A_33_P3419998	5.66311	6.35691	SLC4A8	mRNA	1.61754
A_33_P3338724	4.69809	5.37749	LENG9	mRNA	1.60147
A_23_P325654	3.90602	4.95275	TRIM42	mRNA	2.06583
A_23_P363968	3.30227	4.58342	C1RL	mRNA	2.43033
A_23_P403745	4.40884	3.52985	MTSS1L	mRNA	0.543746
A_33_P3313864	3.3282	4.33486		mRNA	2.00925
A_23_P426944	7.87965	8.65532	PAX9	mRNA	1.71199
A_23_P330419	7.66309	8.54559	ACPT	mRNA	1.84357
A_33_P3391135	5.78422	6.38811	GPR133	mRNA	1.51981
A_24_P75920	5.05704	4.17465	CCDC159	mRNA	0.542471
A_23_P14482	9.02277	8.28893	C14orf166	mRNA	0.6013
A_23_P14543	9.31394	8.67536	ALKBH1	mRNA	0.642345
A_33_P3298473	5.79794	6.6283		mRNA	1.77813
A_23_P433855	3.41932	4.17282	RGS4	mRNA	1.68588
A_33_P3289845	4.20659	5.30005	IGFL1	mRNA	2.13384
A_23_P30283	3.37986	4.24845	FAM174A	mRNA	1.82588
A_23_P207879	5.12671	4.00528	CARD14	mRNA	0.459639
A_21_P0004140	3.3274	4.42641	LOC389300	mRNA	2.14208
A_32_P75357	5.14773	5.90229	KLHL14	mRNA	1.68711
A_33_P3402304	5.59077	6.33026	ZBTB7C	mRNA	1.66958
A_23_P137705	3.79631	5.52704	TBX19	mRNA	3.31894
A_33_P3324206	3.36498	4.0793	HR	mRNA	1.64072
A_32_P211045	5.52132	6.16986	DHFR	mRNA	1.56757
A_23_P315212	5.4155	6.11515	NTSR2	mRNA	1.6241
A_23_P207981	4.25368	3.35574	SOCS6	mRNA	0.536652
A_24_P27977	3.41384	4.47203	TRPM2	mRNA	2.08231
A_23_P90523	5.38115	6.04465	OCEL1	mRNA	1.58392
A_33_P3411985	8.70298	9.46787	RABGAP1	mRNA	1.69924
A_33_P3406047	4.8461	6.70811	NLRP4	mRNA	3.63516
A_33_P3385681	3.37001	5.16385	LOC100130768	mRNA	3.46736
A_24_P145316	3.35585	4.47749	DTNBP1	mRNA	2.17594
A_24_P337397	7.55851	6.67357	ANKRA2	mRNA	0.54151
A_33_P3364508	4.05567	3.32363	C7orf43	mRNA	0.602051
A_23_P386942	4.63392	3.78951	DIRAS1	mRNA	0.556938
A_23_P9485	3.3391	4.28606	ORM2	mRNA	1.9278
A_33_P3313846	3.42157	4.20015	ZDHHC8	mRNA	1.71543
A_23_P141092	7.47985	5.825	TFAP4	mRNA	0.317571
A_33_P3251322	8.61922	9.32638	MTMR14	mRNA	1.63259
[truncated: 1,942 more rows]
