# Supplementary material for: Co-expression analysis revealed PTCH1-3'UTR promoted cell migration and invasion by activating miR-101-3p/SLC39A6 axis in non-small cell lung cancer: implicating the novel function of PTCH1
Source: Oncotarget. 2017 Dec 13;9(4):4798–813. doi: 10.18632/oncotarget.23219 (PMC5797013; doi:10.18632/oncotarget.23219)
Supplement: Supplementary file 3 [file oncotarget-09-4798-s003.xlsx]

## Sheet: Sheet1
turquoise	blue	brown	yellow	green
ADA	ADAMTS15	ADAM12	ABCA1	ADCY9
ALX1	ADAMTS8	ADAM19	ADORA2A	AK3___AK4
ANKRD13B	ADAMTSL3	ADAMTS9	AIFM1	AKAP13
ANLN	ADRB2	AKT3	AMPD3	AVEN
ANP32E	AHNAK	AMOTL1	ANKRD44	BAK1
ARNTL2	AKAP2	ANO6	AP1S2	BZW1
ARRDC4	ANGPT1	APBB2	ARAP2	C15orf52
ATAD2	ANKS1A	ARL4C	ARHGAP18	C17orf75
ATP2A2	APOLD1	C11orf87	ARHGAP31	C1orf131
ATP8A1	ARHGAP23	SLC39A6	ARHGAP39	C8orf59
AVL9	ARHGAP24	CACNA1C	ATP1B1	CASZ1
B3GALNT1	ARHGEF37	CLIC4	BHLHE41	CDK4
B3GALNT2	BMPR2	CNN1	C1orf35	CKS2
B4GALNT1	C20orf194	COL5A2	C1orf56	CLDN12
BEND3	KIAA1456	CRIM1	CADM3	DAB2IP
BRCA1	CACHD1	CTGF	CBX4	DCUN1D5
BRI3BP	CCDC50	DACT3	CBX8	DOCK9
BTG2	CCDC85A	DIO2	CCND2	DPY30
C11orf84	CDC14A	DIXDC1	CD69	DUSP13
C1orf21	CDH5	DOLPP1	CORO1C	E2F5
NDNF	CSRNP1	DST	CTSS	ERGIC2
C4orf46	CTDSPL	EFNB2	DENND5A	FAM60A
C9orf40	DACH1	EMP1	DHTKD1	GEMIN6
CALU	DENND3	FAM63B	EGR2	H2AFZ
CAT	DKK2	FERMT2	EGR3	LYPLA1
CBX1	DMD	FILIP1L	EMILIN2	MAGI1
CBX2	DOCK4	GJA1	ESRP1	MEMO1
CCNA2	DUSP1	GPX8	ETS1	MRPS23
CCNE1	EBF1	GUCY1A3	FBXL3	MTFR1
CCNE2	EFEMP1	HEG1	FKBP2	MXD3
CD302	EFNA3	HEY2	FLI1	NME1
CD81	EGR1	HS3ST3A1	FRMD4A	NUDCD1
CDC25A	EMP2	IGDCC4	GFRA2	NUDT5
CDC7	EPAS1	KCND2	GORASP2	NUP37
CDCA2	ERG	KIAA1614	GRHL2	NUPL2
CDCA4	FAM13B	KIF26B	GYLTL1B	OLA1
CDH2	FAM189B	KLF10	H1F0	PAIP1
CDK1	FASTK	LATS2	HECA	PDCD6
CDK5R1	FGFR2	LRCH1	HIP1R	PFDN6
CELF2	FOS	LRP1	HVCN1	PGK1
CEP55	FOSB	LRRC15	IRF4	PKIB
CFL2	FOXF1	MAGI2	JAK2	PMAIP1
CHEK1	FOXN3	MCC	JAZF1	PPIL1
CITED2	FOXO1	MEOX2	KBTBD8	PSMA5
CKAP4	FOXO3	MFAP2	KCTD12	RAB11FIP1
CLSPN	GAB1	MMP16	KIAA1522	RAB34
CNIH2	GATA2	MYADM	KLF6	RAN
COL4A3	GATA6	MYH10	KMO	RAPGEF2
COL4A4	GET4	MYLK	LRRC8C	RPL37
CSE1L	GNAQ	NEGR1	LYPLA2	RPP40
DLC1	GPD1	NETO1	MITF	SLC35F5
DLGAP3	GPR4	NPR3	MOB3B	SORT1
DLX1	GRK5	NXPH3	MRAS	SYVN1
DNAJC10	GTF2IRD1	PCDH7	N4BP2L1	TAF1D
DNM1	GUCY1A2	PCSK5	NCKAP1L	TCEB1
DNMT3A	HECW2	PHKG2	NFAM1	TIMM10
DNMT3B	IL6ST	PHLDB2	NFS1	TIMM9
DONSON	JUN	PLSCR4	NME4	TMEM164
DPYSL2	KANK2	PLXDC2	OSBPL11	TUBA4A
DUS4L	KAZ	PODXL	OSTM1	TWF1
E2F3	KIAA0040	PPFIBP1	PAX5	TXNDC17
E2F7	KIAA1462	PRDM6	PDCD1	UCHL5
E2F8	KLF13	PRICKLE1	PHKA1	WWC3
EIF4E3	KLF2	PRKG1	PPARGC1B	YWHAZ
ELAVL2	KLF4	PRRX1	PPP1R16B	ZHX3
ELOVL4	KLF9	PTGFRN	PREX1
EPT1	LHFP	PTPRG	PTPN1
ETV1	LHX6	PURG	PYGO2
EZH2	LRRFIP1	PXDN	QKI
METTL21A	LRRN3	RBMS3	RAB8B
FAM124A	LTBP4	RECK	SLC50A1
FAM136A	MACF1	RIN2	RASGEF1B
FAM169A	MAP3K3	ROR1	SCRIB
FAM199X	MDGA1	SAMD4A	SH2B3
FAM83D	MEF2A	SDC2	SIRPA
FANCB	MMRN2	SEMA3D	SLC29A2
FGFR1OP	MTMR10	SGIP1	SLC31A2
FOXA1	MYO9A	SH3PXD2B	SLC8A1
FOXD3	NARF	SLC24A3	SLC9A9
FRY	NDST1	SPIRE2	SNCA
FSCN1	NFASC	ST6GALNAC5	TBC1D4
GART	NOTCH1	STX2	TBC1D9
GBX2	OSBPL6	SYDE1	TFAP4
GCLC	P2RY1	TCF4	TGM2
GCLM	PALMD	TGFB2	TLN1
GINS2	PARD3B	THBS1	TNFAIP3
GMPS	PCDH17	TNC	TNS3
GNG4	PDE5A	TNFAIP8L3	UBASH3B
GNPNAT1	PDF	TTYH3	ZC3H12D
HDAC1	PDZD2	TUBA1A	ZDHHC14
HDGF	PGAP1	UACA	ZYX
HELLS	PHACTR2	VCAN
HLF	PIK3R1	ZCCHC24
HLTF	PIP5K1B	ZEB1
HMGA1	PKNOX2	ZFHX4
HMGCS1	PLCL1	ZFPM2
HOOK1	PNPLA6
HOXA10	PPM1F
HOXA11	PRDM5
HSP90B1	PRKCE
HSPA4L	PTCH1
HSPD1	PTPN21
IARS	PTPRM
IGF2BP1	RCAN1
IGF2BP3	REV3L
IL6R	RHOJ
INA	RNF144B
ISL2	RORA
KCNJ15	RUNX1T1
KCNK5	RUSC1
KIAA1549	S1PR1
KIF11	SASH1
KIF18A	SATB1
KIF1C	SCN4B
KIF20A	SEMA6A
KIF23	SESN1
KIF2A	SETBP1
KLF15	SGK1
KLHL23	PEAK1
KPNA2	SH2D3C
KPNB1	SHROOM4
CERS1	SLC14A1
CERS6	SLIT2
LHX2	SMAD7
LIN28B	SMARCA2
LMNB1	SMYD5
LMNB2	SNRK
LNX2	SORBS1
MAGI3	SORBS3
MARCKSL1	SOX5
MARK1	SPOCK2
MELK	SPTBN1
MEX3A	SYNPO
MEX3B	TACC1
MPHOSPH9	TAL1
MPP6	TBX2
MSH2	TBX3
MSH6	TCF21
MSI2	TGFBR2
MTHFD1L	TGFBR3
MTHFD2	THRB
MYBL1	TJP1
MYO19	TLE4
MYO1C	TLL1
N4BP1	TSPAN18
NAA25	TSPYL1
NCAPG	ULK2
NCS1	USP12
NEDD4L	UTRN
NEDD9	VASH1
NETO2	WWC2
NLN	XPO4
NUP210	ZMYND19
OIP5	ZNF704
ORC6
OTX1
PARP2
PFN2
PIK3IP1
PLEKHA8
POLR3G
PPAT
PPIF
PPM1G
PRKAA2
PRR11
PSAT1
PSMD11
PSMD12
PSPH
PTPN13
PXMP4
RAD51
RANBP1
RFWD3
RHOBTB2
RHPN2
ARHGAP44
RNF157
RRM1
RTN4RL1
SACM1L
SCML2
SEC61A2
SFXN1
SGMS2
SIGMAR1
SLBP
SLC20A1
SLC2A1
SLC5A6
SLC7A1
SNX1
SNX25
SNX30
SOX12
SOX2
SPATS2
SRM
SRPK1
SSX2IP
STIL
STMN1
STRBP
SUV39H2
SV2A
TAPT1
TCF19
TCF3
TET1
TFRC
THRA
TIGD3
TIMELESS
TMEM69
TMPO
TNFSF12
TOM1L2
TOP2A
TRPV3
TSC22D1
TSC22D3
TSPAN4
TTK
TUBB
TXNIP
UBL3
UCK2
VAMP2
WASF1
WDR12
WNK3
XPOT
ZBTB12
ZBTB16
ZBTB4
ZNF146
ZNF280C
ZNF367
ZNF48
ZNF695
